# Supplementary material for: Assembly of the Genome of the Disease Vector Aedes aegypti onto a Genetic Linkage Map Allows Mapping of Genes Affecting Disease Transmission
Source: PLoS Negl Trop Dis. 2014 Jan 30;8(1):e2652. doi: 10.1371/journal.pntd.0002652 (PMC3907309; doi:10.1371/journal.pntd.0002652)
Supplement: Table S1 — Linkage groups were assigned to chromosomes based on chromosomal location in [20] . Each cell value represents an individual scaffold. Chi-squared test, Χ2 = 95.6, df = 4, p<0.0001. (XLSX) [file pntd.0002652.s005.xlsx]

## Sheet: Sheet1
		Chromosome
		1	2	3
Linkage Group	0	0	29	1
	1	0	2	12
	2	12	0	0
