# Supplementary material for: Assembly of the Genome of the Disease Vector Aedes aegypti onto a Genetic Linkage Map Allows Mapping of Genes Affecting Disease Transmission
Source: PLoS Negl Trop Dis. 2014 Jan 30;8(1):e2652. doi: 10.1371/journal.pntd.0002652 (PMC3907309; doi:10.1371/journal.pntd.0002652)
Supplement: Table S2 — Linkage map of Ae. aegypti with positional information. Chromosome number, centimorgan position, misassembly indicator, old and new name, coordinates, length, and position within chromosome and genome are given for each scaffold (Excel sheet “genetic_map”). To facilitate plotting, positions of scaffolds that span neighboring centimorgan positions have been averaged so that each scaffold only appears once on the map. Individual contigs containing markers are listed with their position on the genetic map (Excel sheet “contigs”). Contig names refer to names in AGP file available at http://www.vectorbase.org. Markers with too much missing data to be included in the genetic map were used to assign additional scaffolds to chromosomes (Excel sheet “chromosome_only”). (XLSX) [file pntd.0002652.s006.xlsx]

## Sheet: genetic_map
chr	cM	misassembled	old.scaffold.name	new.scaffold.name	start	end	length	cum.bp.chr	cum.bp.genome		start=start position of new scaffold in bed format (first base is 0)
chr1	0	no	supercont1.166	supercont1.166	0	2012222	2012222	2012222	2012222		end=end position of new scaffold in bed format (first base is 0)
chr1	0	yes	supercont1.222	supercont1.222a	0	321904	321904	2334126	2334126		cum.bp.chr=cumulative bp on chromosome
chr1	0	no	supercont1.267	supercont1.267	0	1546120	1546120	3880246	3880246		cum.bp.genome=cumulative bp in genome
chr1	0	no	supercont1.272	supercont1.272	0	1480619	1480619	5360865	5360865
chr1	0	no	supercont1.296	supercont1.296	0	1393133	1393133	6753998	6753998
chr1	0	no	supercont1.327	supercont1.327	0	1288320	1288320	8042318	8042318
chr1	0	no	supercont1.398	supercont1.398	0	1090722	1090722	9133040	9133040
chr1	0	no	supercont1.461	supercont1.461	0	978611	978611	10111651	10111651
chr1	0	yes	supercont1.48	supercont1.48b	1298832	1423177	124345	10235996	10235996
chr1	0	no	supercont1.487	supercont1.487	0	1027667	1027667	11263663	11263663
chr1	0	no	supercont1.512	supercont1.512	0	982904	982904	12246567	12246567
chr1	0	no	supercont1.696	supercont1.696	0	759005	759005	13005572	13005572
chr1	0	yes	supercont1.97	supercont1.97b	1038837	2754592	1715755	14721327	14721327
chr1	0	no	supercont1.970	supercont1.970	0	325323	325323	15046650	15046650
chr1	4.47	no	supercont1.1025	supercont1.1025	0	279509	279509	15326159	15326159
chr1	4.47	no	supercont1.1076	supercont1.1076	0	259488	259488	15585647	15585647
chr1	4.47	no	supercont1.1138	supercont1.1138	0	220170	220170	15805817	15805817
chr1	4.47	yes	supercont1.122	supercont1.122a	0	184381	184381	15990198	15990198
chr1	4.47	yes	supercont1.245	supercont1.245b	1404802	1696409	291607	16281805	16281805
chr1	4.47	yes	supercont1.252	supercont1.252b	1520315	1592843	72528	16354333	16354333
chr1	4.47	no	supercont1.288	supercont1.288	0	1557290	1557290	17911623	17911623
chr1	4.47	no	supercont1.300	supercont1.300	0	1467236	1467236	19378859	19378859
chr1	4.47	no	supercont1.331	supercont1.331	0	1329638	1329638	20708497	20708497
chr1	4.47	no	supercont1.415	supercont1.415	0	1112054	1112054	21820551	21820551
chr1	4.47	yes	supercont1.45	supercont1.45a	0	128088	128088	21948639	21948639
chr1	4.47	no	supercont1.925	supercont1.925	0	406895	406895	22355534	22355534
chr1	8.691	no	supercont1.428	supercont1.428	0	1034842	1034842	23390376	23390376
chr1	12.537	no	supercont1.156	supercont1.156	0	2106494	2106494	25496870	25496870
chr1	12.537	yes	supercont1.222	supercont1.222b	1087537	1795534	707997	26204867	26204867
chr1	12.537	no	supercont1.295	supercont1.295	0	1404970	1404970	27609837	27609837
chr1	12.537	no	supercont1.318	supercont1.318	0	1339553	1339553	28949390	28949390
chr1	12.537	yes	supercont1.32	supercont1.32b	313509	328984	15475	28964865	28964865
chr1	12.537	no	supercont1.576	supercont1.576	0	733731	733731	29698596	29698596
chr1	12.537	no	supercont1.672	supercont1.672	0	601292	601292	30299888	30299888
chr1	12.537	no	supercont1.700	supercont1.700	0	581074	581074	30880962	30880962
chr1	18.675	no	supercont1.176	supercont1.176	0	2016409	2016409	32897371	32897371
chr1	18.675	yes	supercont1.26	supercont1.26a	0	1301894	1301894	34199265	34199265
chr1	18.675	no	supercont1.33	supercont1.33	0	3689457	3689457	37888722	37888722
chr1	18.675	no	supercont1.373	supercont1.373	0	1210988	1210988	39099710	39099710
chr1	20.105	no	supercont1.127	supercont1.127	0	2370492	2370492	41470202	41470202
chr1	21.535	yes	supercont1.106	supercont1.106a	0	2447182	2447182	43917384	43917384
chr1	21.535	no	supercont1.1062	supercont1.1062	0	320638	320638	44238022	44238022
chr1	21.535	no	supercont1.123	supercont1.123	0	2410060	2410060	46648082	46648082
chr1	21.535	yes	supercont1.125	supercont1.125a	0	710864	710864	47358946	47358946
chr1	21.535	yes	supercont1.130	supercont1.130b	1521951	2489063	967112	48326058	48326058
chr1	21.535	no	supercont1.1438	supercont1.1438	0	82188	82188	48408246	48408246
chr1	21.535	no	supercont1.147	supercont1.147	0	2138830	2138830	50547076	50547076
chr1	21.535	no	supercont1.160	supercont1.160	0	2408894	2408894	52955970	52955970
chr1	21.535	no	supercont1.171	supercont1.171	0	2025736	2025736	54981706	54981706
chr1	21.535	yes	supercont1.174	supercont1.174b	1070576	1986401	915825	55897531	55897531
chr1	21.535	no	supercont1.175	supercont1.175	0	2006868	2006868	57904399	57904399
chr1	21.535	no	supercont1.188	supercont1.188	0	1935975	1935975	59840374	59840374
chr1	21.535	no	supercont1.192	supercont1.192	0	1864021	1864021	61704395	61704395
chr1	21.535	no	supercont1.199	supercont1.199	0	1892278	1892278	63596673	63596673
chr1	21.535	yes	supercont1.2	supercont1.2b	1697163	5729030	4031867	67628540	67628540
chr1	21.535	yes	supercont1.20	supercont1.20b	3012303	4138018	1125715	68754255	68754255
chr1	21.535	no	supercont1.212	supercont1.212	0	1858332	1858332	70612587	70612587
chr1	21.535	no	supercont1.218	supercont1.218	0	1785985	1785985	72398572	72398572
chr1	21.535	yes	supercont1.22	supercont1.22a	0	549342	549342	72947914	72947914
chr1	21.535	no	supercont1.232	supercont1.232	0	1763874	1763874	74711788	74711788
chr1	21.535	no	supercont1.234	supercont1.234	0	1732108	1732108	76443896	76443896
chr1	21.535	no	supercont1.258	supercont1.258	0	1556043	1556043	77999939	77999939
chr1	21.535	no	supercont1.260	supercont1.260	0	1562005	1562005	79561944	79561944
chr1	21.535	no	supercont1.264	supercont1.264	0	1639318	1639318	81201262	81201262
chr1	21.535	no	supercont1.270	supercont1.270	0	1516553	1516553	82717815	82717815
chr1	21.535	yes	supercont1.29	supercont1.29a	0	1377634	1377634	84095449	84095449
chr1	21.535	no	supercont1.294	supercont1.294	0	1426023	1426023	85521472	85521472
chr1	21.535	no	supercont1.308	supercont1.308	0	1401467	1401467	86922939	86922939
chr1	21.535	no	supercont1.323	supercont1.323	0	1316576	1316576	88239515	88239515
chr1	21.535	no	supercont1.326	supercont1.326	0	1381451	1381451	89620966	89620966
chr1	21.535	no	supercont1.346	supercont1.346	0	1247450	1247450	90868416	90868416
chr1	21.535	no	supercont1.37	supercont1.37	0	3744586	3744586	94613002	94613002
chr1	21.535	no	supercont1.388	supercont1.388	0	1135229	1135229	95748231	95748231
chr1	21.535	no	supercont1.397	supercont1.397	0	1138263	1138263	96886494	96886494
chr1	21.535	no	supercont1.402	supercont1.402	0	1092227	1092227	97978721	97978721
chr1	21.535	no	supercont1.414	supercont1.414	0	1096716	1096716	99075437	99075437
chr1	21.535	no	supercont1.437	supercont1.437	0	993775	993775	100069212	100069212
chr1	21.535	no	supercont1.449	supercont1.449	0	988145	988145	101057357	101057357
chr1	21.535	no	supercont1.479	supercont1.479	0	900854	900854	101958211	101958211
chr1	21.535	no	supercont1.508	supercont1.508	0	920430	920430	102878641	102878641
chr1	21.535	no	supercont1.523	supercont1.523	0	826673	826673	103705314	103705314
chr1	21.535	no	supercont1.56	supercont1.56	0	3188272	3188272	106893586	106893586
chr1	21.535	yes	supercont1.567	supercont1.567c	652998	745105	92107	106985693	106985693
chr1	21.535	no	supercont1.608	supercont1.608	0	698497	698497	107684190	107684190
chr1	21.535	no	supercont1.619	supercont1.619	0	686650	686650	108370840	108370840
chr1	21.535	no	supercont1.622	supercont1.622	0	679726	679726	109050566	109050566
chr1	21.535	no	supercont1.647	supercont1.647	0	655402	655402	109705968	109705968
chr1	21.535	no	supercont1.659	supercont1.659	0	629611	629611	110335579	110335579
chr1	21.535	yes	supercont1.66	supercont1.66a	0	1853327	1853327	112188906	112188906
chr1	21.535	no	supercont1.670	supercont1.670	0	612104	612104	112801010	112801010
chr1	21.535	no	supercont1.699	supercont1.699	0	589657	589657	113390667	113390667
chr1	21.535	yes	supercont1.74	supercont1.74b	1983184	2917482	934298	114324965	114324965
chr1	21.535	no	supercont1.75	supercont1.75	0	2975254	2975254	117300219	117300219
chr1	21.535	no	supercont1.752	supercont1.752	0	534290	534290	117834509	117834509
chr1	21.535	no	supercont1.820	supercont1.820	0	471406	471406	118305915	118305915
chr1	21.535	no	supercont1.838	supercont1.838	0	478299	478299	118784214	118784214
chr1	21.535	yes	supercont1.84	supercont1.84b	2645185	2919364	274179	119058393	119058393
chr1	21.535	no	supercont1.863	supercont1.863	0	409763	409763	119468156	119468156
chr1	21.535	no	supercont1.905	supercont1.905	0	376108	376108	119844264	119844264
chr1	21.535	no	supercont1.93	supercont1.93	0	2851803	2851803	122696067	122696067
chr1	21.535	no	supercont1.932	supercont1.932	0	371432	371432	123067499	123067499
chr1	21.535	yes	supercont1.97	supercont1.97a	0	104859	104859	123172358	123172358
chr1	21.535	no	supercont1.991	supercont1.991	0	301048	301048	123473406	123473406
chr1	21.535	no	supercont1.993	supercont1.993	0	306531	306531	123779937	123779937
chr1	24.396	yes	supercont1.1	supercont1.1a	0	419719	419719	124199656	124199656
chr1	24.396	no	supercont1.100	supercont1.100	0	2644574	2644574	126844230	126844230
chr1	24.396	no	supercont1.1002	supercont1.1002	0	296325	296325	127140555	127140555
chr1	24.396	no	supercont1.1162	supercont1.1162	0	224611	224611	127365166	127365166
chr1	24.396	no	supercont1.117	supercont1.117	0	2495114	2495114	129860280	129860280
chr1	24.396	no	supercont1.155	supercont1.155	0	2087417	2087417	131947697	131947697
chr1	24.396	no	supercont1.335	supercont1.335	0	1337774	1337774	133285471	133285471
chr1	24.396	no	supercont1.370	supercont1.370	0	1154612	1154612	134440083	134440083
chr1	24.396	no	supercont1.50	supercont1.50	0	3200609	3200609	137640692	137640692
chr1	24.396	no	supercont1.501	supercont1.501	0	855566	855566	138496258	138496258
chr1	24.396	no	supercont1.521	supercont1.521	0	849217	849217	139345475	139345475
chr1	24.396	yes	supercont1.67	supercont1.67a	0	1576315	1576315	140921790	140921790
chr1	24.396	no	supercont1.730	supercont1.730	0	582506	582506	141504296	141504296
chr1	24.396	yes	supercont1.88	supercont1.88b	1953303	2707514	754211	142258507	142258507
chr1	24.396	no	supercont1.906	supercont1.906	0	379794	379794	142638301	142638301
chr1	24.396	yes	supercont1.96	supercont1.96a	0	2239022	2239022	144877323	144877323
chr1	25.8735	no	supercont1.70	supercont1.70	0	2929944	2929944	147807267	147807267
chr1	27.351	no	supercont1.181	supercont1.181	0	1928061	1928061	149735328	149735328
chr1	34.336	yes	supercont1.252	supercont1.252a	0	672846	672846	150408174	150408174
chr1	40.366	no	supercont1.190	supercont1.190	0	1893275	1893275	152301449	152301449
chr1	40.366	no	supercont1.73	supercont1.73	0	2899062	2899062	155200511	155200511
chr1	45.369	no	supercont1.1142	supercont1.1142	0	244533	244533	155445044	155445044
chr1	45.369	no	supercont1.133	supercont1.133	0	2339188	2339188	157784232	157784232
chr1	45.369	no	supercont1.281	supercont1.281	0	1451347	1451347	159235579	159235579
chr1	45.369	yes	supercont1.293	supercont1.293a	0	404155	404155	159639734	159639734
chr1	45.369	no	supercont1.429	supercont1.429	0	1044207	1044207	160683941	160683941
chr1	45.369	yes	supercont1.465	supercont1.465a	0	105683	105683	160789624	160789624
chr1	45.369	no	supercont1.476	supercont1.476	0	938795	938795	161728419	161728419
chr1	45.369	no	supercont1.480	supercont1.480	0	904131	904131	162632550	162632550
chr1	45.369	no	supercont1.632	supercont1.632	0	653225	653225	163285775	163285775
chr1	45.369	no	supercont1.650	supercont1.650	0	647669	647669	163933444	163933444
chr1	45.369	no	supercont1.688	supercont1.688	0	597518	597518	164530962	164530962
chr1	45.369	no	supercont1.702	supercont1.702	0	614976	614976	165145938	165145938
chr1	45.369	no	supercont1.767	supercont1.767	0	523571	523571	165669509	165669509
chr1	45.369	no	supercont1.80	supercont1.80	0	2848369	2848369	168517878	168517878
chr1	45.369	no	supercont1.920	supercont1.920	0	366980	366980	168884858	168884858
chr1	49.189	no	supercont1.285	supercont1.285	0	1495757	1495757	170380615	170380615
chr1	49.189	no	supercont1.367	supercont1.367	0	1163131	1163131	171543746	171543746
chr1	49.189	yes	supercont1.82	supercont1.82b	2157704	2859376	701672	172245418	172245418
chr1	54.179	yes	supercont1.125	supercont1.125b	887329	2472376	1585047	173830465	173830465
chr1	54.179	yes	supercont1.22	supercont1.22b	2806911	4100794	1293883	175124348	175124348
chr1	54.179	no	supercont1.438	supercont1.438	0	1121788	1121788	176246136	176246136
chr1	54.179	no	supercont1.681	supercont1.681	0	626384	626384	176872520	176872520
chr2	0	yes	supercont1.145	supercont1.145b	1194763	2217386	1022623	1022623	177895143
chr2	0	no	supercont1.183	supercont1.183	0	1899110	1899110	2921733	179794253
chr2	0	yes	supercont1.20	supercont1.20a	0	2034360	2034360	4956093	181828613
chr2	0	no	supercont1.306	supercont1.306	0	1398852	1398852	6354945	183227465
chr2	0	no	supercont1.341	supercont1.341	0	1236773	1236773	7591718	184464238
chr2	0	no	supercont1.356	supercont1.356	0	1286069	1286069	8877787	185750307
chr2	0	no	supercont1.584	supercont1.584	0	838166	838166	9715953	186588473
chr2	8.657	no	supercont1.225	supercont1.225	0	1723990	1723990	11439943	188312463
chr2	8.657	no	supercont1.36	supercont1.36	0	3595646	3595646	15035589	191908109
chr2	8.657	no	supercont1.484	supercont1.484	0	972122	972122	16007711	192880231
chr2	8.657	no	supercont1.661	supercont1.661	0	667038	667038	16674749	193547269
chr2	8.657	no	supercont1.833	supercont1.833	0	442803	442803	17117552	193990072
chr2	11.517	no	supercont1.471	supercont1.471	0	920497	920497	18038049	194910569
chr2	11.517	no	supercont1.624	supercont1.624	0	843261	843261	18881310	195753830
chr2	13.34	no	supercont1.52	supercont1.52	0	3212514	3212514	22093824	198966344
chr2	15.163	no	supercont1.1047	supercont1.1047	0	291777	291777	22385601	199258121
chr2	15.163	no	supercont1.1054	supercont1.1054	0	256344	256344	22641945	199514465
chr2	15.163	no	supercont1.124	supercont1.124	0	2397010	2397010	25038955	201911475
chr2	15.163	yes	supercont1.293	supercont1.293b	796405	1411600	615195	25654150	202526670
chr2	15.163	no	supercont1.41	supercont1.41	0	3348252	3348252	29002402	205874922
chr2	15.163	no	supercont1.453	supercont1.453	0	997121	997121	29999523	206872043
chr2	15.163	no	supercont1.581	supercont1.581	0	760982	760982	30760505	207633025
chr2	15.163	no	supercont1.861	supercont1.861	0	436375	436375	31196880	208069400
chr2	21.697	yes	supercont1.291	supercont1.291a	0	615850	615850	31812730	208685250
chr2	21.697	no	supercont1.319	supercont1.319	0	1366586	1366586	33179316	210051836
chr2	21.697	yes	supercont1.77	supercont1.77b	1563158	2908877	1345719	34525035	211397555
chr2	23.127	no	supercont1.391	supercont1.391	0	1138338	1138338	35663373	212535893
chr2	27.234	yes	supercont1.32	supercont1.32c	329084	3742797	3413713	39077086	215949606
chr2	29.911	no	supercont1.1038	supercont1.1038	0	267450	267450	39344536	216217056
chr2	29.911	no	supercont1.15	supercont1.15	0	4333154	4333154	43677690	220550210
chr2	29.911	no	supercont1.195	supercont1.195	0	1866282	1866282	45543972	222416492
chr2	29.911	yes	supercont1.32	supercont1.32a	0	313409	313409	45857381	222729901
chr2	29.911	yes	supercont1.380	supercont1.380a	0	181043	181043	46038424	222910944
chr2	29.911	no	supercont1.720	supercont1.720	0	619506	619506	46657930	223530450
chr2	38.175	no	supercont1.210	supercont1.210	0	2048554	2048554	48706484	225579004
chr2	38.175	no	supercont1.257	supercont1.257	0	1653969	1653969	50360453	227232973
chr2	38.175	yes	supercont1.27	supercont1.27b	3264320	3799043	534723	50895176	227767696
chr2	41.035	no	supercont1.1179	supercont1.1179	0	185283	185283	51080459	227952979
chr2	41.035	no	supercont1.148	supercont1.148	0	2163576	2163576	53244035	230116555
chr2	41.035	yes	supercont1.58	supercont1.58a	0	198790	198790	53442825	230315345
chr2	43.896	no	supercont1.219	supercont1.219	0	1777957	1777957	55220782	232093302
chr2	43.896	no	supercont1.39	supercont1.39	0	3590018	3590018	58810800	235683320
chr2	43.896	no	supercont1.585	supercont1.585	0	724511	724511	59535311	236407831
chr2	46.756	no	supercont1.1012	supercont1.1012	0	313854	313854	59849165	236721685
chr2	46.756	no	supercont1.1059	supercont1.1059	0	270590	270590	60119755	236992275
chr2	46.756	no	supercont1.112	supercont1.112	0	2520184	2520184	62639939	239512459
chr2	46.756	no	supercont1.132	supercont1.132	0	2355619	2355619	64995558	241868078
chr2	46.756	no	supercont1.1332	supercont1.1332	0	120007	120007	65115565	241988085
chr2	46.756	yes	supercont1.145	supercont1.145a	0	522119	522119	65637684	242510204
chr2	46.756	yes	supercont1.2	supercont1.2a	0	510583	510583	66148267	243020787
chr2	46.756	yes	supercont1.204	supercont1.204b	1814925	1827752	12827	66161094	243033614
chr2	46.756	no	supercont1.268	supercont1.268	0	1568215	1568215	67729309	244601829
chr2	46.756	no	supercont1.277	supercont1.277	0	1632801	1632801	69362110	246234630
chr2	46.756	no	supercont1.324	supercont1.324	0	1391024	1391024	70753134	247625654
chr2	46.756	no	supercont1.330	supercont1.330	0	1458457	1458457	72211591	249084111
chr2	46.756	no	supercont1.363	supercont1.363	0	1232851	1232851	73444442	250316962
chr2	46.756	no	supercont1.377	supercont1.377	0	1204331	1204331	74648773	251521293
chr2	46.756	no	supercont1.381	supercont1.381	0	1184037	1184037	75832810	252705330
chr2	46.756	yes	supercont1.401	supercont1.401b	893482	1215658	322176	76154986	253027506
chr2	46.756	no	supercont1.482	supercont1.482	0	913351	913351	77068337	253940857
chr2	46.756	no	supercont1.517	supercont1.517	0	839867	839867	77908204	254780724
chr2	46.756	no	supercont1.588	supercont1.588	0	753446	753446	78661650	255534170
chr2	46.756	no	supercont1.604	supercont1.604	0	777527	777527	79439177	256311697
chr2	46.756	yes	supercont1.66	supercont1.66b	2899563	3011136	111573	79550750	256423270
chr2	46.756	no	supercont1.677	supercont1.677	0	634724	634724	80185474	257057994
chr2	46.756	no	supercont1.716	supercont1.716	0	574296	574296	80759770	257632290
chr2	46.756	no	supercont1.769	supercont1.769	0	556352	556352	81316122	258188642
chr2	46.756	no	supercont1.815	supercont1.815	0	490585	490585	81806707	258679227
chr2	46.756	no	supercont1.849	supercont1.849	0	445385	445385	82252092	259124612
chr2	46.756	no	supercont1.851	supercont1.851	0	472387	472387	82724479	259596999
chr2	46.756	no	supercont1.879	supercont1.879	0	422257	422257	83146736	260019256
chr2	46.756	no	supercont1.908	supercont1.908	0	368978	368978	83515714	260388234
chr2	46.756	no	supercont1.918	supercont1.918	0	362023	362023	83877737	260750257
chr2	46.756	no	supercont1.948	supercont1.948	0	348446	348446	84226183	261098703
chr2	48.1925	yes	supercont1.6	supercont1.6a	0	1037981	1037981	85264164	262136684
chr2	48.214	no	supercont1.422	supercont1.422	0	1181744	1181744	86445908	263318428
chr2	49.629	no	supercont1.1014	supercont1.1014	0	373147	373147	86819055	263691575
chr2	49.629	yes	supercont1.106	supercont1.106b	2545342	2597682	52340	86871395	263743915
chr2	49.629	no	supercont1.109	supercont1.109	0	2772702	2772702	89644097	266516617
chr2	49.629	no	supercont1.1110	supercont1.1110	0	245467	245467	89889564	266762084
chr2	49.629	no	supercont1.1149	supercont1.1149	0	203358	203358	90092922	266965442
chr2	49.629	no	supercont1.1169	supercont1.1169	0	220795	220795	90313717	267186237
chr2	49.629	no	supercont1.1175	supercont1.1175	0	211498	211498	90525215	267397735
chr2	49.629	no	supercont1.1268	supercont1.1268	0	145081	145081	90670296	267542816
chr2	49.629	no	supercont1.142	supercont1.142	0	2333031	2333031	93003327	269875847
chr2	49.629	no	supercont1.1441	supercont1.1441	0	87299	87299	93090626	269963146
chr2	49.629	no	supercont1.167	supercont1.167	0	2081902	2081902	95172528	272045048
chr2	49.629	no	supercont1.169	supercont1.169	0	1997338	1997338	97169866	274042386
chr2	49.629	no	supercont1.200	supercont1.200	0	1852562	1852562	99022428	275894948
chr2	49.629	no	supercont1.229	supercont1.229	0	1798060	1798060	100820488	277693008
chr2	49.629	no	supercont1.235	supercont1.235	0	1680400	1680400	102500888	279373408
chr2	49.629	no	supercont1.236	supercont1.236	0	1704329	1704329	104205217	281077737
chr2	49.629	no	supercont1.241	supercont1.241	0	1703019	1703019	105908236	282780756
chr2	49.629	no	supercont1.255	supercont1.255	0	1580955	1580955	107489191	284361711
chr2	49.629	no	supercont1.28	supercont1.28	0	3768427	3768427	111257618	288130138
chr2	49.629	no	supercont1.350	supercont1.350	0	1212686	1212686	112470304	289342824
chr2	49.629	no	supercont1.354	supercont1.354	0	1201341	1201341	113671645	290544165
chr2	49.629	no	supercont1.361	supercont1.361	0	1175926	1175926	114847571	291720091
chr2	49.629	yes	supercont1.364	supercont1.364a	0	269566	269566	115117137	291989657
chr2	49.629	no	supercont1.383	supercont1.383	0	1214826	1214826	116331963	293204483
chr2	49.629	no	supercont1.412	supercont1.412	0	1112897	1112897	117444860	294317380
chr2	49.629	no	supercont1.42	supercont1.42	0	3389925	3389925	120834785	297707305
chr2	49.629	no	supercont1.431	supercont1.431	0	1008374	1008374	121843159	298715679
chr2	49.629	no	supercont1.433	supercont1.433	0	997572	997572	122840731	299713251
chr2	49.629	no	supercont1.455	supercont1.455	0	940345	940345	123781076	300653596
chr2	49.629	yes	supercont1.46	supercont1.46b	2271880	3321798	1049918	124830994	301703514
chr2	49.629	no	supercont1.462	supercont1.462	0	933138	933138	125764132	302636652
chr2	49.629	no	supercont1.474	supercont1.474	0	955697	955697	126719829	303592349
chr2	49.629	no	supercont1.495	supercont1.495	0	916069	916069	127635898	304508418
chr2	49.629	no	supercont1.497	supercont1.497	0	891408	891408	128527306	305399826
chr2	49.629	no	supercont1.511	supercont1.511	0	892902	892902	129420208	306292728
chr2	49.629	no	supercont1.527	supercont1.527	0	805749	805749	130225957	307098477
chr2	49.629	no	supercont1.530	supercont1.530	0	806668	806668	131032625	307905145
chr2	49.629	no	supercont1.553	supercont1.553	0	820643	820643	131853268	308725788
chr2	49.629	no	supercont1.559	supercont1.559	0	771649	771649	132624917	309497437
chr2	49.629	no	supercont1.594	supercont1.594	0	711596	711596	133336513	310209033
chr2	49.629	no	supercont1.610	supercont1.610	0	700856	700856	134037369	310909889
chr2	49.629	no	supercont1.623	supercont1.623	0	711158	711158	134748527	311621047
chr2	49.629	no	supercont1.625	supercont1.625	0	722122	722122	135470649	312343169
chr2	49.629	no	supercont1.635	supercont1.635	0	671787	671787	136142436	313014956
chr2	49.629	no	supercont1.653	supercont1.653	0	645461	645461	136787897	313660417
chr2	49.629	no	supercont1.655	supercont1.655	0	643698	643698	137431595	314304115
chr2	49.629	no	supercont1.663	supercont1.663	0	613800	613800	138045395	314917915
chr2	49.629	no	supercont1.674	supercont1.674	0	640560	640560	138685955	315558475
chr2	49.629	no	supercont1.685	supercont1.685	0	595194	595194	139281149	316153669
chr2	49.629	yes	supercont1.78	supercont1.78b	2227503	2909025	681522	139962671	316835191
chr2	49.629	no	supercont1.793	supercont1.793	0	591304	591304	140553975	317426495
chr2	49.629	no	supercont1.799	supercont1.799	0	566430	566430	141120405	317992925
chr2	49.629	yes	supercont1.8	supercont1.8b	4590814	4905038	314224	141434629	318307149
chr2	49.629	no	supercont1.805	supercont1.805	0	594860	594860	142029489	318902009
chr2	49.629	no	supercont1.819	supercont1.819	0	524630	524630	142554119	319426639
chr2	49.629	no	supercont1.826	supercont1.826	0	463006	463006	143017125	319889645
chr2	49.629	no	supercont1.829	supercont1.829	0	581409	581409	143598534	320471054
chr2	49.629	no	supercont1.832	supercont1.832	0	517474	517474	144116008	320988528
chr2	49.629	no	supercont1.839	supercont1.839	0	450118	450118	144566126	321438646
chr2	49.629	no	supercont1.847	supercont1.847	0	492547	492547	145058673	321931193
chr2	49.629	no	supercont1.857	supercont1.857	0	418029	418029	145476702	322349222
chr2	49.629	no	supercont1.860	supercont1.860	0	479458	479458	145956160	322828680
chr2	49.629	no	supercont1.95	supercont1.95	0	2788767	2788767	148744927	325617447
chr2	49.629	no	supercont1.986	supercont1.986	0	314934	314934	149059861	325932381
chr2	49.644	yes	supercont1.48	supercont1.48c	2106094	3355344	1249250	150309111	327181631
chr2	49.644	no	supercont1.90	supercont1.90	0	2860138	2860138	153169249	330041769
chr2	51.0805	no	supercont1.11	supercont1.11	0	4706946	4706946	157876195	334748715
chr2	51.0805	no	supercont1.137	supercont1.137	0	2239969	2239969	160116164	336988684
chr2	52.525	no	supercont1.24	supercont1.24	0	4087421	4087421	164203585	341076105
chr2	52.525	no	supercont1.515	supercont1.515	0	857086	857086	165060671	341933191
chr2	52.532	no	supercont1.103	supercont1.103	0	2623108	2623108	167683779	344556299
chr2	52.532	no	supercont1.1058	supercont1.1058	0	255568	255568	167939347	344811867
chr2	52.532	no	supercont1.1064	supercont1.1064	0	318656	318656	168258003	345130523
chr2	52.532	yes	supercont1.108	supercont1.108a	0	1171445	1171445	169429448	346301968
chr2	52.532	no	supercont1.1082	supercont1.1082	0	242587	242587	169672035	346544555
chr2	52.532	no	supercont1.113	supercont1.113	0	2495981	2495981	172168016	349040536
chr2	52.532	no	supercont1.1168	supercont1.1168	0	191961	191961	172359977	349232497
chr2	52.532	yes	supercont1.12	supercont1.12a	0	561349	561349	172921326	349793846
chr2	52.532	yes	supercont1.122	supercont1.122b	369571	2401221	2031650	174952976	351825496
chr2	52.532	no	supercont1.1266	supercont1.1266	0	180683	180683	175133659	352006179
chr2	52.532	no	supercont1.1325	supercont1.1325	0	123962	123962	175257621	352130141
chr2	52.532	no	supercont1.1330	supercont1.1330	0	118789	118789	175376410	352248930
chr2	52.532	no	supercont1.135	supercont1.135	0	2306847	2306847	177683257	354555777
chr2	52.532	no	supercont1.1380	supercont1.1380	0	104976	104976	177788233	354660753
chr2	52.532	no	supercont1.1440	supercont1.1440	0	172649	172649	177960882	354833402
chr2	52.532	no	supercont1.151	supercont1.151	0	2103471	2103471	180064353	356936873
chr2	52.532	no	supercont1.154	supercont1.154	0	2089133	2089133	182153486	359026006
chr2	52.532	no	supercont1.157	supercont1.157	0	2064756	2064756	184218242	361090762
chr2	52.532	yes	supercont1.16	supercont1.16b	4225780	4402401	176621	184394863	361267383
chr2	52.532	yes	supercont1.172	supercont1.172a	0	675374	675374	185070237	361942757
chr2	52.532	yes	supercont1.19	supercont1.19a	0	23462	23462	185093699	361966219
chr2	52.532	yes	supercont1.196	supercont1.196b	1517575	1880505	362930	185456629	362329149
chr2	52.532	no	supercont1.198	supercont1.198	0	1849039	1849039	187305668	364178188
chr2	52.532	yes	supercont1.215	supercont1.215b	1062225	1803762	741537	188047205	364919725
chr2	52.532	yes	supercont1.228	supercont1.228a	0	430810	430810	188478015	365350535
chr2	52.532	no	supercont1.231	supercont1.231	0	1750236	1750236	190228251	367100771
chr2	52.532	no	supercont1.237	supercont1.237	0	1754865	1754865	191983116	368855636
chr2	52.532	no	supercont1.238	supercont1.238	0	1698524	1698524	193681640	370554160
chr2	52.532	no	supercont1.251	supercont1.251	0	1562530	1562530	195244170	372116690
chr2	52.532	no	supercont1.259	supercont1.259	0	1579804	1579804	196823974	373696494
chr2	52.532	no	supercont1.263	supercont1.263	0	1557198	1557198	198381172	375253692
chr2	52.532	no	supercont1.274	supercont1.274	0	1490669	1490669	199871841	376744361
chr2	52.532	no	supercont1.279	supercont1.279	0	1534177	1534177	201406018	378278538
chr2	52.532	no	supercont1.284	supercont1.284	0	1500899	1500899	202906917	379779437
chr2	52.532	no	supercont1.299	supercont1.299	0	1389101	1389101	204296018	381168538
chr2	52.532	yes	supercont1.3	supercont1.3a	0	288060	288060	204584078	381456598
chr2	52.532	no	supercont1.305	supercont1.305	0	1379243	1379243	205963321	382835841
chr2	52.532	yes	supercont1.31	supercont1.31a	0	2012292	2012292	207975613	384848133
chr2	52.532	yes	supercont1.310	supercont1.310b	1395237	1509481	114244	208089857	384962377
chr2	52.532	no	supercont1.314	supercont1.314	0	1358904	1358904	209448761	386321281
chr2	52.532	no	supercont1.338	supercont1.338	0	1244558	1244558	210693319	387565839
chr2	52.532	no	supercont1.34	supercont1.34	0	3684238	3684238	214377557	391250077
chr2	52.532	no	supercont1.340	supercont1.340	0	1254338	1254338	215631895	392504415
chr2	52.532	no	supercont1.352	supercont1.352	0	1201835	1201835	216833730	393706250
chr2	52.532	no	supercont1.366	supercont1.366	0	1160760	1160760	217994490	394867010
chr2	52.532	no	supercont1.38	supercont1.38	0	3498553	3498553	221493043	398365563
chr2	52.532	yes	supercont1.380	supercont1.380b	811777	1220987	409210	221902253	398774773
chr2	52.532	no	supercont1.385	supercont1.385	0	1140532	1140532	223042785	399915305
chr2	52.532	no	supercont1.395	supercont1.395	0	1152404	1152404	224195189	401067709
chr2	52.532	no	supercont1.44	supercont1.44	0	3232429	3232429	227427618	404300138
chr2	52.532	no	supercont1.452	supercont1.452	0	980233	980233	228407851	405280371
chr2	52.532	no	supercont1.456	supercont1.456	0	945809	945809	229353660	406226180
chr2	52.532	yes	supercont1.492	supercont1.492a	0	93968	93968	229447628	406320148
chr2	52.532	no	supercont1.537	supercont1.537	0	865038	865038	230312666	407185186
chr2	52.532	no	supercont1.539	supercont1.539	0	799121	799121	231111787	407984307
chr2	52.532	no	supercont1.541	supercont1.541	0	819817	819817	231931604	408804124
chr2	52.532	no	supercont1.547	supercont1.547	0	796800	796800	232728404	409600924
chr2	52.532	no	supercont1.562	supercont1.562	0	746419	746419	233474823	410347343
chr2	52.532	yes	supercont1.567	supercont1.567a	0	80800	80800	233555623	410428143
chr2	52.532	no	supercont1.573	supercont1.573	0	735818	735818	234291441	411163961
chr2	52.532	no	supercont1.600	supercont1.600	0	757201	757201	235048642	411921162
chr2	52.532	no	supercont1.62	supercont1.62	0	3065330	3065330	238113972	414986492
chr2	52.532	no	supercont1.637	supercont1.637	0	654705	654705	238768677	415641197
chr2	52.532	no	supercont1.640	supercont1.640	0	644299	644299	239412976	416285496
chr2	52.532	no	supercont1.660	supercont1.660	0	651216	651216	240064192	416936712
chr2	52.532	no	supercont1.701	supercont1.701	0	646738	646738	240710930	417583450
chr2	52.532	no	supercont1.719	supercont1.719	0	645030	645030	241355960	418228480
chr2	52.532	no	supercont1.757	supercont1.757	0	517511	517511	241873471	418745991
chr2	52.532	no	supercont1.76	supercont1.76	0	2906033	2906033	244779504	421652024
chr2	52.532	yes	supercont1.77	supercont1.77a	0	1172189	1172189	245951693	422824213
chr2	52.532	no	supercont1.827	supercont1.827	0	455992	455992	246407685	423280205
chr2	52.532	yes	supercont1.88	supercont1.88a	0	695490	695490	247103175	423975695
chr2	52.532	no	supercont1.89	supercont1.89	0	2856899	2856899	249960074	426832594
chr2	52.532	no	supercont1.992	supercont1.992	0	309324	309324	250269398	427141918
chr2	53.9765	no	supercont1.55	supercont1.55	0	3141549	3141549	253410947	430283467
chr2	55.421	no	supercont1.1001	supercont1.1001	0	297461	297461	253708408	430580928
chr2	55.421	no	supercont1.1023	supercont1.1023	0	280649	280649	253989057	430861577
chr2	55.421	no	supercont1.1143	supercont1.1143	0	209802	209802	254198859	431071379
chr2	55.421	no	supercont1.170	supercont1.170	0	2080708	2080708	256279567	433152087
chr2	55.421	no	supercont1.216	supercont1.216	0	1816664	1816664	258096231	434968751
chr2	55.421	no	supercont1.226	supercont1.226	0	1779605	1779605	259875836	436748356
chr2	55.421	no	supercont1.242	supercont1.242	0	1687076	1687076	261562912	438435432
chr2	55.421	no	supercont1.246	supercont1.246	0	1607634	1607634	263170546	440043066
chr2	55.421	no	supercont1.248	supercont1.248	0	1685694	1685694	264856240	441728760
chr2	55.421	no	supercont1.262	supercont1.262	0	1636816	1636816	266493056	443365576
chr2	55.421	no	supercont1.309	supercont1.309	0	1345217	1345217	267838273	444710793
chr2	55.421	no	supercont1.317	supercont1.317	0	1421195	1421195	269259468	446131988
chr2	55.421	no	supercont1.342	supercont1.342	0	1344886	1344886	270604354	447476874
chr2	55.421	no	supercont1.372	supercont1.372	0	1227132	1227132	271831486	448704006
chr2	55.421	no	supercont1.468	supercont1.468	0	938223	938223	272769709	449642229
chr2	55.421	no	supercont1.503	supercont1.503	0	963440	963440	273733149	450605669
chr2	55.421	no	supercont1.507	supercont1.507	0	845243	845243	274578392	451450912
chr2	55.421	yes	supercont1.550	supercont1.550a	0	96978	96978	274675370	451547890
chr2	55.421	no	supercont1.668	supercont1.668	0	614529	614529	275289899	452162419
chr2	55.421	no	supercont1.705	supercont1.705	0	585181	585181	275875080	452747600
chr2	55.421	no	supercont1.775	supercont1.775	0	545229	545229	276420309	453292829
chr2	55.421	no	supercont1.778	supercont1.778	0	532037	532037	276952346	453824866
chr2	55.421	no	supercont1.785	supercont1.785	0	500896	500896	277453242	454325762
chr2	55.421	no	supercont1.811	supercont1.811	0	470301	470301	277923543	454796063
chr2	55.421	no	supercont1.92	supercont1.92	0	2802290	2802290	280725833	457598353
chr2	55.421	no	supercont1.963	supercont1.963	0	460217	460217	281186050	458058570
chr2	55.421	no	supercont1.995	supercont1.995	0	302732	302732	281488782	458361302
chr2	58.962	yes	supercont1.291	supercont1.291b	768482	1518496	750014	282238796	459111316
chr2	58.962	no	supercont1.334	supercont1.334	0	1263900	1263900	283502696	460375216
chr2	58.962	no	supercont1.466	supercont1.466	0	931078	931078	284433774	461306294
chr2	58.962	yes	supercont1.48	supercont1.48a	0	400183	400183	284833957	461706477
chr2	58.962	no	supercont1.505	supercont1.505	0	917149	917149	285751106	462623626
chr2	58.962	no	supercont1.578	supercont1.578	0	733981	733981	286485087	463357607
chr2	58.962	no	supercont1.711	supercont1.711	0	639267	639267	287124354	463996874
chr2	58.962	no	supercont1.756	supercont1.756	0	522933	522933	287647287	464519807
chr2	58.962	yes	supercont1.82	supercont1.82a	0	552462	552462	288199749	465072269
chr2	58.962	no	supercont1.897	supercont1.897	0	381812	381812	288581561	465454081
chr2	58.962	no	supercont1.898	supercont1.898	0	386945	386945	288968506	465841026
chr2	62.4165	yes	supercont1.6	supercont1.6b	2662741	3332815	670074	289638580	466511100
chr2	65.871	yes	supercont1.114	supercont1.114a	0	1891556	1891556	291530136	468402656
chr2	65.871	no	supercont1.1203	supercont1.1203	0	172842	172842	291702978	468575498
chr2	65.871	yes	supercont1.143	supercont1.143b	2088351	2167940	79589	291782567	468655087
chr2	65.871	no	supercont1.168	supercont1.168	0	1992380	1992380	293774947	470647467
chr2	65.871	yes	supercont1.269	supercont1.269b	1246181	1593547	347366	294122313	470994833
chr2	65.871	yes	supercont1.27	supercont1.27a	0	2369776	2369776	296492089	473364609
chr2	65.871	yes	supercont1.31	supercont1.31b	2468185	3687466	1219281	297711370	474583890
chr2	65.871	no	supercont1.329	supercont1.329	0	1327481	1327481	299038851	475911371
chr2	65.871	no	supercont1.426	supercont1.426	0	1138293	1138293	300177144	477049664
chr2	65.871	no	supercont1.43	supercont1.43	0	3274742	3274742	303451886	480324406
chr2	65.871	yes	supercont1.45	supercont1.45b	128188	3214345	3086157	306538043	483410563
chr2	65.871	no	supercont1.457	supercont1.457	0	950089	950089	307488132	484360652
chr2	65.871	no	supercont1.626	supercont1.626	0	657578	657578	308145710	485018230
chr2	65.871	no	supercont1.801	supercont1.801	0	484074	484074	308629784	485502304
chr2	70.322	no	supercont1.1057	supercont1.1057	0	255498	255498	308885282	485757802
chr2	70.322	no	supercont1.230	supercont1.230	0	1726262	1726262	310611544	487484064
chr2	70.322	no	supercont1.609	supercont1.609	0	726457	726457	311338001	488210521
chr2	70.322	yes	supercont1.84	supercont1.84a	0	2296943	2296943	313634944	490507464
chr2	73.499	no	supercont1.1196	supercont1.1196	0	172864	172864	313807808	490680328
chr2	73.499	yes	supercont1.12	supercont1.12b	4310322	4526317	215995	314023803	490896323
chr2	73.499	yes	supercont1.204	supercont1.204a	0	1583629	1583629	315607432	492479952
chr2	73.499	no	supercont1.239	supercont1.239	0	1627255	1627255	317234687	494107207
chr2	73.499	no	supercont1.244	supercont1.244	0	1610334	1610334	318845021	495717541
chr2	73.499	no	supercont1.25	supercont1.25	0	3904351	3904351	322749372	499621892
chr2	73.499	no	supercont1.292	supercont1.292	0	1406973	1406973	324156345	501028865
chr2	73.499	no	supercont1.360	supercont1.360	0	1233783	1233783	325390128	502262648
chr2	73.499	no	supercont1.371	supercont1.371	0	1152622	1152622	326542750	503415270
chr2	73.499	no	supercont1.448	supercont1.448	0	1015361	1015361	327558111	504430631
chr2	73.499	no	supercont1.47	supercont1.47	0	3187850	3187850	330745961	507618481
chr2	73.499	no	supercont1.496	supercont1.496	0	862150	862150	331608111	508480631
chr2	73.499	no	supercont1.63	supercont1.63	0	2994130	2994130	334602241	511474761
chr2	73.499	yes	supercont1.649	supercont1.649b	209702	691746	482044	335084285	511956805
chr2	78.1065	no	supercont1.173	supercont1.173	0	1959865	1959865	337044150	513916670
chr2	79.537	yes	supercont1.172	supercont1.172b	1354171	2090550	736379	337780529	514653049
chr2	79.537	no	supercont1.938	supercont1.938	0	443532	443532	338224061	515096581
chr2	83.827	no	supercont1.40	supercont1.40	0	3402887	3402887	341626948	518499468
chr2	85.257	no	supercont1.121	supercont1.121	0	2378472	2378472	344005420	520877940
chr2	85.257	no	supercont1.139	supercont1.139	0	2181600	2181600	346187020	523059540
chr2	85.257	yes	supercont1.29	supercont1.29c	1946299	3855786	1909487	348096507	524969027
chr2	85.257	no	supercont1.337	supercont1.337	0	1377315	1377315	349473822	526346342
chr2	85.257	no	supercont1.486	supercont1.486	0	903415	903415	350377237	527249757
chr2	85.257	no	supercont1.628	supercont1.628	0	655292	655292	351032529	527905049
chr2	85.257	no	supercont1.842	supercont1.842	0	429919	429919	351462448	528334968
chr2	88.1265	no	supercont1.14	supercont1.14	0	4341222	4341222	355803670	532676190
chr2	90.996	no	supercont1.1372	supercont1.1372	0	105334	105334	355909004	532781524
chr2	90.996	no	supercont1.209	supercont1.209	0	1779872	1779872	357688876	534561396
chr2	90.996	no	supercont1.213	supercont1.213	0	1750228	1750228	359439104	536311624
chr2	90.996	no	supercont1.286	supercont1.286	0	1444863	1444863	360883967	537756487
chr2	90.996	no	supercont1.64	supercont1.64	0	2929083	2929083	363813050	540685570
chr3	0	no	supercont1.165	supercont1.165	0	1992430	1992430	1992430	542678000
chr3	0	no	supercont1.266	supercont1.266	0	1514738	1514738	3507168	544192738
chr3	0	no	supercont1.396	supercont1.396	0	1219807	1219807	4726975	545412545
chr3	0	no	supercont1.417	supercont1.417	0	1056600	1056600	5783575	546469145
chr3	0	no	supercont1.432	supercont1.432	0	985012	985012	6768587	547454157
chr3	0	no	supercont1.725	supercont1.725	0	584737	584737	7353324	548038894
chr3	5.829	yes	supercont1.186	supercont1.186b	1523212	1957664	434452	7787776	548473346
chr3	5.829	no	supercont1.351	supercont1.351	0	1223003	1223003	9010779	549696349
chr3	5.829	no	supercont1.910	supercont1.910	0	360521	360521	9371300	550056870
chr3	5.829	no	supercont1.961	supercont1.961	0	321943	321943	9693243	550378813
chr3	7.326	no	supercont1.101	supercont1.101	0	2937510	2937510	12630753	553316323
chr3	8.823	no	supercont1.1113	supercont1.1113	0	227180	227180	12857933	553543503
chr3	8.823	yes	supercont1.196	supercont1.196a	0	1078641	1078641	13936574	554622144
chr3	8.823	no	supercont1.320	supercont1.320	0	1307916	1307916	15244490	555930060
chr3	8.823	no	supercont1.413	supercont1.413	0	1040022	1040022	16284512	556970082
chr3	8.823	no	supercont1.460	supercont1.460	0	1104480	1104480	17388992	558074562
chr3	8.823	no	supercont1.542	supercont1.542	0	789223	789223	18178215	558863785
chr3	8.823	yes	supercont1.74	supercont1.74a	0	1531251	1531251	19709466	560395036
chr3	8.823	no	supercont1.754	supercont1.754	0	517981	517981	20227447	560913017
chr3	11.818	no	supercont1.1094	supercont1.1094	0	245409	245409	20472856	561158426
chr3	11.818	no	supercont1.365	supercont1.365	0	1161285	1161285	21634141	562319711
chr3	11.818	no	supercont1.729	supercont1.729	0	547274	547274	22181415	562866985
chr3	11.818	no	supercont1.831	supercont1.831	0	436739	436739	22618154	563303724
chr3	14.678	no	supercont1.211	supercont1.211	0	1879041	1879041	24497195	565182765
chr3	14.678	yes	supercont1.364	supercont1.364b	883949	1162622	278673	24775868	565461438
chr3	14.678	no	supercont1.638	supercont1.638	0	697426	697426	25473294	566158864
chr3	14.678	yes	supercont1.687	supercont1.687a	0	368821	368821	25842115	566527685
chr3	17.538	no	supercont1.30	supercont1.30	0	3879053	3879053	29721168	570406738
chr3	17.538	no	supercont1.528	supercont1.528	0	825711	825711	30546879	571232449
chr3	20.398	yes	supercont1.114	supercont1.114b	2081435	2490165	408730	30955609	571641179
chr3	20.398	no	supercont1.1224	supercont1.1224	0	252921	252921	31208530	571894100
chr3	20.398	no	supercont1.21	supercont1.21	0	4040890	4040890	35249420	575934990
chr3	20.398	no	supercont1.510	supercont1.510	0	871965	871965	36121385	576806955
chr3	20.398	yes	supercont1.550	supercont1.550b	719018	982118	263100	36384485	577070055
chr3	20.398	no	supercont1.671	supercont1.671	0	634834	634834	37019319	577704889
chr3	20.398	no	supercont1.971	supercont1.971	0	313087	313087	37332406	578017976
chr3	23.259	no	supercont1.526	supercont1.526	0	809769	809769	38142175	578827745
chr3	26.119	no	supercont1.159	supercont1.159	0	2117153	2117153	40259328	580944898
chr3	26.119	yes	supercont1.290	supercont1.290b	1072550	1591575	519025	40778353	581463923
chr3	28.979	no	supercont1.141	supercont1.141	0	2185411	2185411	42963764	583649334
chr3	28.979	no	supercont1.191	supercont1.191	0	1926971	1926971	44890735	585576305
chr3	28.979	yes	supercont1.26	supercont1.26b	3620918	3818823	197905	45088640	585774210
chr3	28.979	no	supercont1.477	supercont1.477	0	943092	943092	46031732	586717302
chr3	28.979	no	supercont1.549	supercont1.549	0	774577	774577	46806309	587491879
chr3	28.979	no	supercont1.744	supercont1.744	0	530424	530424	47336733	588022303
chr3	28.979	no	supercont1.85	supercont1.85	0	2749456	2749456	50086189	590771759
chr3	28.979	no	supercont1.94	supercont1.94	0	2735815	2735815	52822004	593507574
chr3	31.105	no	supercont1.297	supercont1.297	0	1400883	1400883	54222887	594908457
chr3	33.231	yes	supercont1.1	supercont1.1b	3964642	5856339	1891697	56114584	596800154
chr3	33.231	no	supercont1.102	supercont1.102	0	2665163	2665163	58779747	599465317
chr3	33.231	no	supercont1.1044	supercont1.1044	0	264097	264097	59043844	599729414
chr3	33.231	yes	supercont1.108	supercont1.108b	2004760	2638595	633835	59677679	600363249
chr3	33.231	no	supercont1.120	supercont1.120	0	2427180	2427180	62104859	602790429
chr3	33.231	no	supercont1.126	supercont1.126	0	2342770	2342770	64447629	605133199
chr3	33.231	yes	supercont1.130	supercont1.130a	0	170557	170557	64618186	605303756
chr3	33.231	yes	supercont1.16	supercont1.16a	0	3756077	3756077	68374263	609059833
chr3	33.231	no	supercont1.164	supercont1.164	0	2039552	2039552	70413815	611099385
chr3	33.231	yes	supercont1.174	supercont1.174a	0	821763	821763	71235578	611921148
chr3	33.231	no	supercont1.179	supercont1.179	0	1915443	1915443	73151021	613836591
chr3	33.231	no	supercont1.180	supercont1.180	0	1977729	1977729	75128750	615814320
chr3	33.231	no	supercont1.182	supercont1.182	0	1961869	1961869	77090619	617776189
chr3	33.231	no	supercont1.184	supercont1.184	0	2028366	2028366	79118985	619804555
chr3	33.231	no	supercont1.193	supercont1.193	0	1877301	1877301	80996286	621681856
chr3	33.231	no	supercont1.214	supercont1.214	0	1899087	1899087	82895373	623580943
chr3	33.231	yes	supercont1.215	supercont1.215a	0	752677	752677	83648050	624333620
chr3	33.231	no	supercont1.227	supercont1.227	0	1699844	1699844	85347894	626033464
chr3	33.231	no	supercont1.240	supercont1.240	0	1807018	1807018	87154912	627840482
chr3	33.231	no	supercont1.247	supercont1.247	0	1597882	1597882	88752794	629438364
chr3	33.231	no	supercont1.250	supercont1.250	0	1628417	1628417	90381211	631066781
chr3	33.231	no	supercont1.261	supercont1.261	0	1569243	1569243	91950454	632636024
chr3	33.231	yes	supercont1.269	supercont1.269a	0	696917	696917	92647371	633332941
chr3	33.231	no	supercont1.280	supercont1.280	0	1501196	1501196	94148567	634834137
chr3	33.231	no	supercont1.283	supercont1.283	0	1550372	1550372	95698939	636384509
chr3	33.231	yes	supercont1.3	supercont1.3b	1419234	5167134	3747900	99446839	640132409
chr3	33.231	no	supercont1.302	supercont1.302	0	1420414	1420414	100867253	641552823
chr3	33.231	yes	supercont1.310	supercont1.310a	0	881193	881193	101748446	642434016
chr3	33.231	no	supercont1.333	supercont1.333	0	1304621	1304621	103053067	643738637
chr3	33.231	no	supercont1.339	supercont1.339	0	1286864	1286864	104339931	645025501
chr3	33.231	no	supercont1.343	supercont1.343	0	1241552	1241552	105581483	646267053
chr3	33.231	no	supercont1.349	supercont1.349	0	1234927	1234927	106816410	647501980
chr3	33.231	no	supercont1.35	supercont1.35	0	3598302	3598302	110414712	651100282
chr3	33.231	no	supercont1.369	supercont1.369	0	1324076	1324076	111738788	652424358
chr3	33.231	no	supercont1.375	supercont1.375	0	1160861	1160861	112899649	653585219
chr3	33.231	no	supercont1.386	supercont1.386	0	1156810	1156810	114056459	654742029
chr3	33.231	no	supercont1.400	supercont1.400	0	1100357	1100357	115156816	655842386
chr3	33.231	no	supercont1.406	supercont1.406	0	1069183	1069183	116225999	656911569
chr3	33.231	no	supercont1.416	supercont1.416	0	1136869	1136869	117362868	658048438
chr3	33.231	no	supercont1.420	supercont1.420	0	1095436	1095436	118458304	659143874
chr3	33.231	no	supercont1.430	supercont1.430	0	1048842	1048842	119507146	660192716
chr3	33.231	no	supercont1.436	supercont1.436	0	1005155	1005155	120512301	661197871
chr3	33.231	yes	supercont1.46	supercont1.46a	0	1611396	1611396	122123697	662809267
chr3	33.231	no	supercont1.463	supercont1.463	0	992532	992532	123116229	663801799
chr3	33.231	yes	supercont1.492	supercont1.492b	685035	912600	227565	123343794	664029364
chr3	33.231	no	supercont1.494	supercont1.494	0	892503	892503	124236297	664921867
chr3	33.231	no	supercont1.5	supercont1.5	0	5058281	5058281	129294578	669980148
chr3	33.231	no	supercont1.502	supercont1.502	0	863552	863552	130158130	670843700
chr3	33.231	no	supercont1.524	supercont1.524	0	814102	814102	130972232	671657802
chr3	33.231	no	supercont1.531	supercont1.531	0	915863	915863	131888095	672573665
chr3	33.231	no	supercont1.545	supercont1.545	0	794555	794555	132682650	673368220
chr3	33.231	no	supercont1.558	supercont1.558	0	768001	768001	133450651	674136221
chr3	33.231	no	supercont1.565	supercont1.565	0	753009	753009	134203660	674889230
chr3	33.231	no	supercont1.57	supercont1.57	0	3098917	3098917	137302577	677988147
chr3	33.231	no	supercont1.575	supercont1.575	0	742271	742271	138044848	678730418
chr3	33.231	yes	supercont1.58	supercont1.58b	2860936	3090966	230030	138274878	678960448
chr3	33.231	no	supercont1.583	supercont1.583	0	719031	719031	138993909	679679479
chr3	33.231	no	supercont1.591	supercont1.591	0	719298	719298	139713207	680398777
chr3	33.231	no	supercont1.593	supercont1.593	0	719939	719939	140433146	681118716
chr3	33.231	yes	supercont1.6	supercont1.6c	3597458	3697402	99944	140533090	681218660
chr3	33.231	no	supercont1.61	supercont1.61	0	3227361	3227361	143760451	684446021
chr3	33.231	no	supercont1.618	supercont1.618	0	733694	733694	144494145	685179715
chr3	33.231	no	supercont1.636	supercont1.636	0	653825	653825	145147970	685833540
chr3	33.231	yes	supercont1.649	supercont1.649a	0	161476	161476	145309446	685995016
chr3	33.231	yes	supercont1.67	supercont1.67b	2863566	3004230	140664	145450110	686135680
chr3	33.231	yes	supercont1.687	supercont1.687b	493434	590958	97524	145547634	686233204
chr3	33.231	no	supercont1.695	supercont1.695	0	604116	604116	146151750	686837320
chr3	33.231	yes	supercont1.7	supercont1.7b	3918923	4891900	972977	147124727	687810297
chr3	33.231	no	supercont1.703	supercont1.703	0	571305	571305	147696032	688381602
chr3	33.231	no	supercont1.760	supercont1.760	0	509100	509100	148205132	688890702
chr3	33.231	no	supercont1.773	supercont1.773	0	493162	493162	148698294	689383864
chr3	33.231	yes	supercont1.8	supercont1.8a	0	3623424	3623424	152321718	693007288
chr3	33.231	no	supercont1.87	supercont1.87	0	2722388	2722388	155044106	695729676
chr3	33.231	no	supercont1.886	supercont1.886	0	459642	459642	155503748	696189318
chr3	33.231	no	supercont1.9	supercont1.9	0	4759463	4759463	160263211	700948781
chr3	33.231	no	supercont1.945	supercont1.945	0	331117	331117	160594328	701279898
chr3	33.231	yes	supercont1.96	supercont1.96b	2562617	2767225	204608	160798936	701484506
chr3	33.231	no	supercont1.984	supercont1.984	0	359080	359080	161158016	701843586
chr3	35.5755	no	supercont1.79	supercont1.79	0	2825688	2825688	163983704	704669274
chr3	37.0055	no	supercont1.65	supercont1.65	0	2980391	2980391	166964095	707649665
chr3	37.92	no	supercont1.118	supercont1.118	0	2484251	2484251	169448346	710133916
chr3	37.92	no	supercont1.859	supercont1.859	0	421892	421892	169870238	710555808
chr3	39.35	no	supercont1.131	supercont1.131	0	2264367	2264367	172134605	712820175
chr3	40.78	no	supercont1.1099	supercont1.1099	0	235496	235496	172370101	713055671
chr3	40.78	no	supercont1.1182	supercont1.1182	0	187072	187072	172557173	713242743
chr3	40.78	no	supercont1.178	supercont1.178	0	1941639	1941639	174498812	715184382
chr3	40.78	no	supercont1.2031	supercont1.2031	0	15962	15962	174514774	715200344
chr3	40.78	no	supercont1.345	supercont1.345	0	1340923	1340923	175855697	716541267
chr3	40.78	yes	supercont1.394	supercont1.394b	1022219	1145074	122855	175978552	716664122
chr3	40.78	no	supercont1.424	supercont1.424	0	1017954	1017954	176996506	717682076
chr3	40.78	no	supercont1.445	supercont1.445	0	1032258	1032258	178028764	718714334
chr3	40.78	yes	supercont1.465	supercont1.465b	574401	937609	363208	178391972	719077542
chr3	40.78	no	supercont1.522	supercont1.522	0	925813	925813	179317785	720003355
chr3	40.78	no	supercont1.532	supercont1.532	0	822202	822202	180139987	720825557
chr3	40.78	yes	supercont1.567	supercont1.567b	164623	493999	329376	180469363	721154933
chr3	40.78	no	supercont1.680	supercont1.680	0	652264	652264	181121627	721807197
chr3	40.78	no	supercont1.721	supercont1.721	0	605514	605514	181727141	722412711
chr3	40.78	no	supercont1.753	supercont1.753	0	548684	548684	182275825	722961395
chr3	40.78	no	supercont1.761	supercont1.761	0	528116	528116	182803941	723489511
chr3	40.78	yes	supercont1.78	supercont1.78a	0	1255038	1255038	184058979	724744549
chr3	40.78	no	supercont1.950	supercont1.950	0	333443	333443	184392422	725077992
chr3	43.641	no	supercont1.1037	supercont1.1037	0	362959	362959	184755381	725440951
chr3	43.641	no	supercont1.144	supercont1.144	0	2222656	2222656	186978037	727663607
chr3	43.641	no	supercont1.1629	supercont1.1629	0	39995	39995	187018032	727703602
chr3	43.641	yes	supercont1.290	supercont1.290a	0	228921	228921	187246953	727932523
chr3	43.641	no	supercont1.490	supercont1.490	0	918938	918938	188165891	728851461
chr3	43.641	no	supercont1.506	supercont1.506	0	866177	866177	189032068	729717638
chr3	43.641	no	supercont1.538	supercont1.538	0	830690	830690	189862758	730548328
chr3	43.641	no	supercont1.607	supercont1.607	0	695224	695224	190557982	731243552
chr3	43.641	no	supercont1.969	supercont1.969	0	343486	343486	190901468	731587038
chr3	46.501	no	supercont1.737	supercont1.737	0	553209	553209	191454677	732140247
chr3	46.501	no	supercont1.862	supercont1.862	0	448175	448175	191902852	732588422
chr3	49.361	no	supercont1.798	supercont1.798	0	488899	488899	192391751	733077321
chr3	55.101	yes	supercont1.186	supercont1.186a	0	1332013	1332013	193723764	734409334
chr3	55.101	no	supercont1.478	supercont1.478	0	959246	959246	194683010	735368580
chr3	57.985	no	supercont1.138	supercont1.138	0	2183446	2183446	196866456	737552026
chr3	57.985	no	supercont1.18	supercont1.18	0	4266046	4266046	201132502	741818072
chr3	57.985	yes	supercont1.29	supercont1.29b	1461375	1646350	184975	201317477	742003047
chr3	57.985	no	supercont1.347	supercont1.347	0	1223996	1223996	202541473	743227043
chr3	57.985	no	supercont1.579	supercont1.579	0	736929	736929	203278402	743963972
chr3	60.87	no	supercont1.115	supercont1.115	0	2479458	2479458	205757860	746443430
chr3	60.87	no	supercont1.1188	supercont1.1188	0	186940	186940	205944800	746630370
chr3	60.87	yes	supercont1.143	supercont1.143a	0	1030018	1030018	206974818	747660388
chr3	60.87	no	supercont1.17	supercont1.17	0	4314454	4314454	211289272	751974842
chr3	60.87	no	supercont1.221	supercont1.221	0	1752526	1752526	213041798	753727368
chr3	60.87	no	supercont1.224	supercont1.224	0	1736477	1736477	214778275	755463845
chr3	60.87	yes	supercont1.228	supercont1.228b	931475	1779970	848495	215626770	756312340
chr3	60.87	no	supercont1.298	supercont1.298	0	1445550	1445550	217072320	757757890
chr3	60.87	no	supercont1.359	supercont1.359	0	1189423	1189423	218261743	758947313
chr3	60.87	yes	supercont1.401	supercont1.401a	0	601777	601777	218863520	759549090
chr3	60.87	no	supercont1.473	supercont1.473	0	927136	927136	219790656	760476226
chr3	60.87	no	supercont1.519	supercont1.519	0	846843	846843	220637499	761323069
chr3	60.87	no	supercont1.552	supercont1.552	0	783187	783187	221420686	762106256
chr3	60.87	no	supercont1.598	supercont1.598	0	695964	695964	222116650	762802220
chr3	60.87	no	supercont1.731	supercont1.731	0	545064	545064	222661714	763347284
chr3	60.87	no	supercont1.795	supercont1.795	0	475662	475662	223137376	763822946
chr3	60.87	no	supercont1.83	supercont1.83	0	2974912	2974912	226112288	766797858
chr3	60.87	no	supercont1.98	supercont1.98	0	2816416	2816416	228928704	769614274
chr3	63.73	no	supercont1.53	supercont1.53	0	3153367	3153367	232082071	772767641
chr3	63.73	yes	supercont1.6	supercont1.6d	4685267	5075626	390359	232472430	773158000
chr3	65.1605	yes	supercont1.19	supercont1.19b	1197549	4221289	3023740	235496170	776181740
chr3	66.591	no	supercont1.287	supercont1.287	0	1460099	1460099	236956269	777641839
chr3	66.591	yes	supercont1.394	supercont1.394a	0	849322	849322	237805591	778491161
chr3	68.0215	no	supercont1.158	supercont1.158	0	2048688	2048688	239854279	780539849
chr3	69.452	no	supercont1.10	supercont1.10	0	4486241	4486241	244340520	785026090
chr3	69.452	no	supercont1.13	supercont1.13	0	4376253	4376253	248716773	789402343
chr3	69.452	yes	supercont1.245	supercont1.245a	0	1178667	1178667	249895440	790581010
chr3	69.452	no	supercont1.683	supercont1.683	0	594644	594644	250490084	791175654
chr3	79.713	yes	supercont1.7	supercont1.7a	0	2920777	2920777	253410861	794096431
chr3	83.889	no	supercont1.107	supercont1.107	0	2543601	2543601	255954462	796640032
chr3	86.75	no	supercont1.163	supercont1.163	0	2030282	2030282	257984744	798670314
chr3	86.75	no	supercont1.23	supercont1.23	0	3969038	3969038	261953782	802639352
chr3	86.75	no	supercont1.273	supercont1.273	0	1503418	1503418	263457200	804142770
chr3	88.4215	no	supercont1.253	supercont1.253	0	1632056	1632056	265089256	805774826

## Sheet: contigs
chr	cM	new.supercont	contig
chr1	24.396	supercont1.1a	AAGE02000001.1
chr1	24.396	supercont1.1a	AAGE02000003.1
chr1	24.396	supercont1.1a	AAGE02000005.1
chr3	33.231	supercont1.1b	AAGE02000070.1
chr3	33.231	supercont1.1b	AAGE02000073.1
chr2	46.756	supercont1.2a	AAGE02000111.1
chr1	21.535	supercont1.2b	AAGE02000145.1
chr2	52.532	supercont1.3a	AAGE02000222.1
chr3	33.231	supercont1.3b	AAGE02000244.1
chr3	33.231	supercont1.3b	AAGE02000246.1
chr3	33.231	supercont1.3b	AAGE02000247.1
chr3	33.231	supercont1.3b	AAGE02000251.1
chr3	33.231	supercont1.3b	AAGE02000252.1
chr3	33.231	supercont1.3b	AAGE02000265.1
chr3	33.231	supercont1.3b	AAGE02000266.1
chr3	33.231	supercont1.5	AAGE02000376.1
chr3	33.231	supercont1.5	AAGE02000378.1
chr3	33.231	supercont1.5	AAGE02000381.1
chr3	33.231	supercont1.5	AAGE02000385.1
chr3	33.231	supercont1.5	AAGE02000394.1
chr3	33.231	supercont1.5	AAGE02000395.1
chr3	33.231	supercont1.5	AAGE02000397.1
chr3	33.231	supercont1.5	AAGE02000399.1
chr3	33.231	supercont1.5	AAGE02000407.1
chr2	46.756	supercont1.6a	AAGE02000481.1
chr2	49.629	supercont1.6a	AAGE02000510.1
chr2	65.871	supercont1.6b	AAGE02000542.1
chr2	58.962	supercont1.6b	AAGE02000545.1
chr3	33.231	supercont1.6c	AAGE02000559.1
chr3	63.73	supercont1.6d	AAGE02000581.1
chr3	63.73	supercont1.6d	AAGE02000582.1
chr3	79.713	supercont1.7a	AAGE02000596.1
chr3	79.713	supercont1.7a	AAGE02000597.1
chr3	79.713	supercont1.7a	AAGE02000598.1
chr3	79.713	supercont1.7a	AAGE02000599.1
chr3	79.713	supercont1.7a	AAGE02000600.1
chr3	79.713	supercont1.7a	AAGE02000601.1
chr3	79.713	supercont1.7a	AAGE02000603.1
chr3	33.231	supercont1.7b	AAGE02000619.1
chr3	33.231	supercont1.8a	AAGE02000642.1
chr3	33.231	supercont1.8a	AAGE02000649.1
chr3	33.231	supercont1.8a	AAGE02000657.1
chr3	33.231	supercont1.8a	AAGE02000660.1
chr3	33.231	supercont1.8a	AAGE02000671.1
chr3	33.231	supercont1.8a	AAGE02000672.1
chr3	33.231	supercont1.8a	AAGE02000674.1
chr3	33.231	supercont1.8a	AAGE02000675.1
chr2	49.629	supercont1.8b	AAGE02000703.1
chr2	49.629	supercont1.8b	AAGE02000705.1
chr3	33.231	supercont1.9	AAGE02000714.1
chr3	33.231	supercont1.9	AAGE02000716.1
chr3	33.231	supercont1.9	AAGE02000741.1
chr3	69.452	supercont1.10	AAGE02000773.1
chr3	69.452	supercont1.10	AAGE02000774.1
chr3	69.452	supercont1.10	AAGE02000775.1
chr3	69.452	supercont1.10	AAGE02000776.1
chr3	69.452	supercont1.10	AAGE02000785.1
chr3	69.452	supercont1.10	AAGE02000791.1
chr3	69.452	supercont1.10	AAGE02000800.1
chr3	69.452	supercont1.10	AAGE02000811.1
chr3	69.452	supercont1.10	AAGE02000812.1
chr3	69.452	supercont1.10	AAGE02000814.1
chr3	69.452	supercont1.10	AAGE02000818.1
chr3	69.452	supercont1.10	AAGE02000820.1
chr3	69.452	supercont1.10	AAGE02000821.1
chr2	49.629	supercont1.11	AAGE02000842.1
chr2	49.629	supercont1.11	AAGE02000846.1
chr2	52.532	supercont1.11	AAGE02000859.1
chr2	52.532	supercont1.11	AAGE02000862.1
chr2	52.532	supercont1.11	AAGE02000864.1
chr2	52.532	supercont1.11	AAGE02000867.1
chr2	52.532	supercont1.11	AAGE02000868.1
chr2	52.532	supercont1.12a	AAGE02000912.1
chr2	52.532	supercont1.12a	AAGE02000913.1
chr2	52.532	supercont1.12a	AAGE02000914.1
chr2	73.499	supercont1.12b	AAGE02000978.1
chr3	69.452	supercont1.13	AAGE02001012.1
chr3	69.452	supercont1.13	AAGE02001019.1
chr2	90.996	supercont1.14	AAGE02001034.1
chr2	85.257	supercont1.14	AAGE02001072.1
chr2	29.911	supercont1.15	AAGE02001088.1
chr2	29.911	supercont1.15	AAGE02001104.1
chr2	29.911	supercont1.15	AAGE02001105.1
chr2	29.911	supercont1.15	AAGE02001111.1
chr2	29.911	supercont1.15	AAGE02001114.1
chr2	29.911	supercont1.15	AAGE02001115.1
chr2	29.911	supercont1.15	AAGE02001117.1
chr2	29.911	supercont1.15	AAGE02001118.1
chr2	29.911	supercont1.15	AAGE02001119.1
chr2	29.911	supercont1.15	AAGE02001124.1
chr2	29.911	supercont1.15	AAGE02001125.1
chr2	29.911	supercont1.15	AAGE02001127.1
chr3	33.231	supercont1.16a	AAGE02001141.1
chr3	33.231	supercont1.16a	AAGE02001143.1
chr3	33.231	supercont1.16a	AAGE02001144.1
chr3	33.231	supercont1.16a	AAGE02001173.1
chr2	52.532	supercont1.16b	AAGE02001182.1
chr3	60.87	supercont1.17	AAGE02001244.1
chr3	57.985	supercont1.18	AAGE02001260.1
chr3	57.985	supercont1.18	AAGE02001261.1
chr3	57.985	supercont1.18	AAGE02001265.1
chr3	57.985	supercont1.18	AAGE02001278.1
chr3	57.985	supercont1.18	AAGE02001279.1
chr3	57.985	supercont1.18	AAGE02001283.1
chr3	57.985	supercont1.18	AAGE02001290.1
chr2	52.532	supercont1.19a	AAGE02001298.1
chr3	66.591	supercont1.19b	AAGE02001328.1
chr3	63.73	supercont1.19b	AAGE02001344.1
chr3	63.73	supercont1.19b	AAGE02001359.1
chr3	63.73	supercont1.19b	AAGE02001361.1
chr2	0	supercont1.20a	AAGE02001376.1
chr2	0	supercont1.20a	AAGE02001388.1
chr2	0	supercont1.20a	AAGE02001396.1
chr2	0	supercont1.20a	AAGE02001398.1
chr1	21.535	supercont1.20b	AAGE02001417.1
chr3	20.398	supercont1.21	AAGE02001464.1
chr3	20.398	supercont1.21	AAGE02001468.1
chr3	20.398	supercont1.21	AAGE02001473.1
chr3	20.398	supercont1.21	AAGE02001474.1
chr3	20.398	supercont1.21	AAGE02001478.1
chr3	20.398	supercont1.21	AAGE02001485.1
chr3	20.398	supercont1.21	AAGE02001486.1
chr3	20.398	supercont1.21	AAGE02001488.1
chr3	20.398	supercont1.21	AAGE02001489.1
chr3	20.398	supercont1.21	AAGE02001512.1
chr1	21.535	supercont1.22a	AAGE02001538.1
chr1	54.179	supercont1.22b	AAGE02001575.1
chr3	86.75	supercont1.23	AAGE02001621.1
chr3	86.75	supercont1.23	AAGE02001622.1
chr3	86.75	supercont1.23	AAGE02001625.1
chr3	86.75	supercont1.23	AAGE02001632.1
chr3	86.75	supercont1.23	AAGE02001634.1
chr3	86.75	supercont1.23	AAGE02001638.1
chr2	55.421	supercont1.24	AAGE02001647.1
chr2	55.421	supercont1.24	AAGE02001650.1
chr2	55.421	supercont1.24	AAGE02001651.1
chr2	55.421	supercont1.24	AAGE02001653.1
chr2	55.421	supercont1.24	AAGE02001657.1
chr2	55.421	supercont1.24	AAGE02001659.1
chr2	55.421	supercont1.24	AAGE02001664.1
chr2	55.421	supercont1.24	AAGE02001666.1
chr2	55.421	supercont1.24	AAGE02001667.1
chr2	55.421	supercont1.24	AAGE02001673.1
chr2	55.421	supercont1.24	AAGE02001674.1
chr2	55.421	supercont1.24	AAGE02001675.1
chr2	49.629	supercont1.24	AAGE02001693.1
chr2	73.499	supercont1.25	AAGE02001730.1
chr2	73.499	supercont1.25	AAGE02001734.1
chr2	73.499	supercont1.25	AAGE02001735.1
chr2	73.499	supercont1.25	AAGE02001737.1
chr2	73.499	supercont1.25	AAGE02001742.1
chr2	73.499	supercont1.25	AAGE02001743.1
chr2	73.499	supercont1.25	AAGE02001744.1
chr2	73.499	supercont1.25	AAGE02001746.1
chr2	73.499	supercont1.25	AAGE02001752.1
chr2	73.499	supercont1.25	AAGE02001753.1
chr2	73.499	supercont1.25	AAGE02001755.1
chr2	73.499	supercont1.25	AAGE02001757.1
chr2	73.499	supercont1.25	AAGE02001759.1
chr2	73.499	supercont1.25	AAGE02001761.1
chr2	73.499	supercont1.25	AAGE02001764.1
chr2	73.499	supercont1.25	AAGE02001765.1
chr1	18.675	supercont1.26a	AAGE02001769.1
chr1	18.675	supercont1.26a	AAGE02001780.1
chr3	28.979	supercont1.26b	AAGE02001810.1
chr2	65.871	supercont1.27a	AAGE02001820.1
chr2	65.871	supercont1.27a	AAGE02001826.1
chr2	65.871	supercont1.27a	AAGE02001832.1
chr2	38.175	supercont1.27b	AAGE02001848.1
chr2	49.629	supercont1.28	AAGE02001875.1
chr2	49.629	supercont1.28	AAGE02001878.1
chr2	49.629	supercont1.28	AAGE02001881.1
chr2	49.629	supercont1.28	AAGE02001889.1
chr2	49.629	supercont1.28	AAGE02001892.1
chr2	49.629	supercont1.28	AAGE02001893.1
chr2	49.629	supercont1.28	AAGE02001895.1
chr2	49.629	supercont1.28	AAGE02001896.1
chr2	49.629	supercont1.28	AAGE02001900.1
chr2	49.629	supercont1.28	AAGE02001901.1
chr2	49.629	supercont1.28	AAGE02001904.1
chr2	49.629	supercont1.28	AAGE02001908.1
chr2	49.629	supercont1.28	AAGE02001909.1
chr2	49.629	supercont1.28	AAGE02001910.1
chr2	49.629	supercont1.28	AAGE02001911.1
chr2	49.629	supercont1.28	AAGE02001915.1
chr2	49.629	supercont1.28	AAGE02001921.1
chr1	21.535	supercont1.29a	AAGE02002002.1
chr3	57.985	supercont1.29b	AAGE02002005.1
chr2	85.257	supercont1.29c	AAGE02002012.1
chr2	85.257	supercont1.29c	AAGE02002031.1
chr3	17.538	supercont1.30	AAGE02002050.1
chr3	17.538	supercont1.30	AAGE02002053.1
chr3	17.538	supercont1.30	AAGE02002054.1
chr3	17.538	supercont1.30	AAGE02002057.1
chr3	17.538	supercont1.30	AAGE02002058.1
chr3	17.538	supercont1.30	AAGE02002059.1
chr3	17.538	supercont1.30	AAGE02002060.1
chr3	17.538	supercont1.30	AAGE02002062.1
chr3	17.538	supercont1.30	AAGE02002063.1
chr3	17.538	supercont1.30	AAGE02002064.1
chr2	52.532	supercont1.31a	AAGE02002101.1
chr2	52.532	supercont1.31a	AAGE02002102.1
chr2	52.532	supercont1.31a	AAGE02002103.1
chr2	52.532	supercont1.31a	AAGE02002105.1
chr2	52.532	supercont1.31a	AAGE02002111.1
chr2	52.532	supercont1.31a	AAGE02002113.1
chr2	52.532	supercont1.31a	AAGE02002117.1
chr2	52.532	supercont1.31a	AAGE02002120.1
chr2	52.532	supercont1.31a	AAGE02002125.1
chr2	65.871	supercont1.31b	AAGE02002138.1
chr2	65.871	supercont1.31b	AAGE02002143.1
chr2	29.911	supercont1.32a	AAGE02002156.1
chr1	12.537	supercont1.32b	AAGE02002163.1
chr2	24.557	supercont1.32c	AAGE02002165.1
chr2	29.911	supercont1.32c	AAGE02002175.1
chr2	24.557	supercont1.32c	AAGE02002177.1
chr2	24.557	supercont1.32c	AAGE02002179.1
chr2	24.557	supercont1.32c	AAGE02002181.1
chr2	29.911	supercont1.32c	AAGE02002235.1
chr2	24.557	supercont1.32c	AAGE02002236.1
chr1	18.675	supercont1.33	AAGE02002271.1
chr1	18.675	supercont1.33	AAGE02002274.1
chr1	18.675	supercont1.33	AAGE02002276.1
chr1	18.675	supercont1.33	AAGE02002280.1
chr1	18.675	supercont1.33	AAGE02002281.1
chr1	18.675	supercont1.33	AAGE02002284.1
chr1	18.675	supercont1.33	AAGE02002290.1
chr2	52.532	supercont1.34	AAGE02002312.1
chr2	52.532	supercont1.34	AAGE02002317.1
chr2	52.532	supercont1.34	AAGE02002318.1
chr2	52.532	supercont1.34	AAGE02002321.1
chr2	52.532	supercont1.34	AAGE02002323.1
chr2	52.532	supercont1.34	AAGE02002325.1
chr2	52.532	supercont1.34	AAGE02002333.1
chr2	52.532	supercont1.34	AAGE02002343.1
chr2	52.532	supercont1.34	AAGE02002344.1
chr2	52.532	supercont1.34	AAGE02002350.1
chr2	52.532	supercont1.34	AAGE02002352.1
chr2	52.532	supercont1.34	AAGE02002354.1
chr2	52.532	supercont1.34	AAGE02002356.1
chr2	52.532	supercont1.34	AAGE02002359.1
chr2	52.532	supercont1.34	AAGE02002360.1
chr2	52.532	supercont1.34	AAGE02002363.1
chr2	52.532	supercont1.34	AAGE02002366.1
chr3	33.231	supercont1.35	AAGE02002376.1
chr3	33.231	supercont1.35	AAGE02002403.1
chr3	33.231	supercont1.35	AAGE02002404.1
chr3	33.231	supercont1.35	AAGE02002408.1
chr3	33.231	supercont1.35	AAGE02002414.1
chr3	33.231	supercont1.35	AAGE02002422.1
chr2	8.657	supercont1.36	AAGE02002469.1
chr2	8.657	supercont1.36	AAGE02002484.1
chr2	8.657	supercont1.36	AAGE02002485.1
chr1	21.535	supercont1.37	AAGE02002589.1
chr1	21.535	supercont1.37	AAGE02002613.1
chr2	52.532	supercont1.38	AAGE02002641.1
chr2	52.532	supercont1.38	AAGE02002647.1
chr2	52.532	supercont1.38	AAGE02002648.1
chr2	52.532	supercont1.38	AAGE02002650.1
chr2	52.532	supercont1.38	AAGE02002651.1
chr2	52.532	supercont1.38	AAGE02002671.1
chr2	43.896	supercont1.39	AAGE02002702.1
chr2	43.896	supercont1.39	AAGE02002717.1
chr2	43.896	supercont1.39	AAGE02002718.1
chr2	82.397	supercont1.40	AAGE02002734.1
chr2	85.257	supercont1.40	AAGE02002750.1
chr2	85.257	supercont1.40	AAGE02002761.1
chr2	15.163	supercont1.41	AAGE02002771.1
chr2	15.163	supercont1.41	AAGE02002774.1
chr2	15.163	supercont1.41	AAGE02002776.1
chr2	15.163	supercont1.41	AAGE02002784.1
chr2	15.163	supercont1.41	AAGE02002786.1
chr2	15.163	supercont1.41	AAGE02002795.1
chr2	49.629	supercont1.42	AAGE02002828.1
chr2	49.629	supercont1.42	AAGE02002830.1
chr2	49.629	supercont1.42	AAGE02002858.1
chr2	49.629	supercont1.42	AAGE02002861.1
chr2	49.629	supercont1.42	AAGE02002866.1
chr2	49.629	supercont1.42	AAGE02002876.1
chr2	65.871	supercont1.43	AAGE02002929.1
chr2	65.871	supercont1.43	AAGE02002934.1
chr2	65.871	supercont1.43	AAGE02002936.1
chr2	52.532	supercont1.44	AAGE02002966.1
chr2	52.532	supercont1.44	AAGE02002977.1
chr2	52.532	supercont1.44	AAGE02002980.1
chr2	52.532	supercont1.44	AAGE02002981.1
chr2	52.532	supercont1.44	AAGE02002982.1
chr2	52.532	supercont1.44	AAGE02002998.1
chr2	52.532	supercont1.44	AAGE02003001.1
chr2	52.532	supercont1.44	AAGE02003005.1
chr1	4.47	supercont1.45a	AAGE02003018.1
chr2	65.871	supercont1.45b	AAGE02003019.1
chr2	65.871	supercont1.45b	AAGE02003024.1
chr2	65.871	supercont1.45b	AAGE02003028.1
chr2	65.871	supercont1.45b	AAGE02003032.1
chr2	65.871	supercont1.45b	AAGE02003038.1
chr2	65.871	supercont1.45b	AAGE02003040.1
chr3	33.231	supercont1.46a	AAGE02003055.1
chr3	33.231	supercont1.46a	AAGE02003057.1
chr3	33.231	supercont1.46a	AAGE02003058.1
chr3	33.231	supercont1.46a	AAGE02003063.1
chr3	33.231	supercont1.46a	AAGE02003064.1
chr3	33.231	supercont1.46a	AAGE02003067.1
chr3	33.231	supercont1.46a	AAGE02003068.1
chr2	49.629	supercont1.46b	AAGE02003089.1
chr2	49.629	supercont1.46b	AAGE02003095.1
chr2	49.629	supercont1.46b	AAGE02003119.1
chr2	49.629	supercont1.46b	AAGE02003121.1
chr2	49.629	supercont1.46b	AAGE02003124.1
chr2	73.499	supercont1.47	AAGE02003130.1
chr2	73.499	supercont1.47	AAGE02003131.1
chr2	73.499	supercont1.47	AAGE02003132.1
chr2	73.499	supercont1.47	AAGE02003133.1
chr2	73.499	supercont1.47	AAGE02003134.1
chr2	73.499	supercont1.47	AAGE02003136.1
chr2	73.499	supercont1.47	AAGE02003143.1
chr2	73.499	supercont1.47	AAGE02003145.1
chr2	58.962	supercont1.48a	AAGE02003163.1
chr2	58.962	supercont1.48a	AAGE02003166.1
chr1	0	supercont1.48b	AAGE02003209.1
chr2	46.756	supercont1.48c	AAGE02003239.1
chr2	46.756	supercont1.48c	AAGE02003240.1
chr2	46.756	supercont1.48c	AAGE02003243.1
chr2	46.756	supercont1.48c	AAGE02003245.1
chr2	46.756	supercont1.48c	AAGE02003250.1
chr2	46.756	supercont1.48c	AAGE02003258.1
chr2	52.532	supercont1.48c	AAGE02003269.1
chr1	24.396	supercont1.50	AAGE02003360.1
chr1	24.396	supercont1.50	AAGE02003366.1
chr2	15.163	supercont1.52	AAGE02003431.1
chr2	15.163	supercont1.52	AAGE02003448.1
chr2	15.163	supercont1.52	AAGE02003459.1
chr2	11.517	supercont1.52	AAGE02003479.1
chr2	11.517	supercont1.52	AAGE02003480.1
chr2	11.517	supercont1.52	AAGE02003481.1
chr3	63.73	supercont1.53	AAGE02003490.1
chr3	63.73	supercont1.53	AAGE02003491.1
chr3	63.73	supercont1.53	AAGE02003492.1
chr3	63.73	supercont1.53	AAGE02003496.1
chr3	63.73	supercont1.53	AAGE02003498.1
chr3	63.73	supercont1.53	AAGE02003499.1
chr3	63.73	supercont1.53	AAGE02003500.1
chr3	63.73	supercont1.53	AAGE02003501.1
chr3	63.73	supercont1.53	AAGE02003507.1
chr3	63.73	supercont1.53	AAGE02003513.1
chr2	52.532	supercont1.55	AAGE02003622.1
chr2	55.421	supercont1.55	AAGE02003647.1
chr2	55.421	supercont1.55	AAGE02003649.1
chr2	55.421	supercont1.55	AAGE02003652.1
chr2	55.421	supercont1.55	AAGE02003653.1
chr2	55.421	supercont1.55	AAGE02003654.1
chr1	21.535	supercont1.56	AAGE02003668.1
chr1	21.535	supercont1.56	AAGE02003670.1
chr1	21.535	supercont1.56	AAGE02003695.1
chr1	21.535	supercont1.56	AAGE02003702.1
chr1	21.535	supercont1.56	AAGE02003703.1
chr3	33.231	supercont1.57	AAGE02003747.1
chr3	33.231	supercont1.57	AAGE02003749.1
chr3	33.231	supercont1.57	AAGE02003751.1
chr2	41.035	supercont1.58a	AAGE02003773.1
chr3	33.231	supercont1.58b	AAGE02003813.1
chr3	33.231	supercont1.61	AAGE02003922.1
chr3	33.231	supercont1.61	AAGE02003924.1
chr3	33.231	supercont1.61	AAGE02003953.1
chr2	52.532	supercont1.62	AAGE02003973.1
chr2	52.532	supercont1.62	AAGE02003978.1
chr2	52.532	supercont1.62	AAGE02003986.1
chr2	52.532	supercont1.62	AAGE02003989.1
chr2	52.532	supercont1.62	AAGE02003990.1
chr2	52.532	supercont1.62	AAGE02003992.1
chr2	52.532	supercont1.62	AAGE02003997.1
chr2	73.499	supercont1.63	AAGE02004005.1
chr2	70.322	supercont1.63	AAGE02004006.1
chr2	73.499	supercont1.63	AAGE02004007.1
chr2	73.499	supercont1.63	AAGE02004008.1
chr2	76.676	supercont1.63	AAGE02004009.1
chr2	76.676	supercont1.63	AAGE02004010.1
chr2	76.676	supercont1.63	AAGE02004011.1
chr2	76.676	supercont1.63	AAGE02004012.1
chr2	76.676	supercont1.63	AAGE02004014.1
chr2	76.676	supercont1.63	AAGE02004016.1
chr2	76.676	supercont1.63	AAGE02004018.1
chr2	76.676	supercont1.63	AAGE02004020.1
chr2	76.676	supercont1.63	AAGE02004021.1
chr2	76.676	supercont1.63	AAGE02004023.1
chr2	76.676	supercont1.63	AAGE02004024.1
chr2	76.676	supercont1.63	AAGE02004034.1
chr2	90.996	supercont1.64	AAGE02004064.1
chr2	90.996	supercont1.64	AAGE02004065.1
chr2	90.996	supercont1.64	AAGE02004068.1
chr2	90.996	supercont1.64	AAGE02004079.1
chr3	40.78	supercont1.65	AAGE02004128.1
chr3	33.231	supercont1.65	AAGE02004133.1
chr3	33.231	supercont1.65	AAGE02004134.1
chr3	33.231	supercont1.65	AAGE02004139.1
chr3	33.231	supercont1.65	AAGE02004151.1
chr1	21.535	supercont1.66a	AAGE02004191.1
chr1	21.535	supercont1.66a	AAGE02004193.1
chr2	46.756	supercont1.66b	AAGE02004235.1
chr1	24.396	supercont1.67a	AAGE02004256.1
chr3	33.231	supercont1.67b	AAGE02004280.1
chr1	27.351	supercont1.70	AAGE02004353.1
chr1	27.351	supercont1.70	AAGE02004355.1
chr1	24.396	supercont1.70	AAGE02004365.1
chr1	24.396	supercont1.70	AAGE02004375.1
chr1	24.396	supercont1.70	AAGE02004392.1
chr1	40.366	supercont1.73	AAGE02004539.1
chr3	8.823	supercont1.74a	AAGE02004561.1
chr3	8.823	supercont1.74a	AAGE02004573.1
chr3	8.823	supercont1.74a	AAGE02004579.1
chr1	21.535	supercont1.74b	AAGE02004592.1
chr1	21.535	supercont1.74b	AAGE02004596.1
chr1	21.535	supercont1.75	AAGE02004622.1
chr1	21.535	supercont1.75	AAGE02004644.1
chr1	21.535	supercont1.75	AAGE02004649.1
chr1	21.535	supercont1.75	AAGE02004658.1
chr2	52.532	supercont1.76	AAGE02004696.1
chr2	52.532	supercont1.76	AAGE02004698.1
chr2	52.532	supercont1.76	AAGE02004706.1
chr2	52.532	supercont1.76	AAGE02004713.1
chr2	52.532	supercont1.76	AAGE02004715.1
chr2	52.532	supercont1.76	AAGE02004723.1
chr2	52.532	supercont1.77a	AAGE02004765.1
chr2	21.697	supercont1.77b	AAGE02004775.1
chr2	21.697	supercont1.77b	AAGE02004777.1
chr2	21.697	supercont1.77b	AAGE02004778.1
chr2	21.697	supercont1.77b	AAGE02004783.1
chr2	21.697	supercont1.77b	AAGE02004784.1
chr2	21.697	supercont1.77b	AAGE02004788.1
chr2	21.697	supercont1.77b	AAGE02004790.1
chr2	21.697	supercont1.77b	AAGE02004795.1
chr3	40.78	supercont1.78a	AAGE02004822.1
chr3	40.78	supercont1.78a	AAGE02004825.1
chr3	40.78	supercont1.78a	AAGE02004827.1
chr2	49.629	supercont1.78b	AAGE02004850.1
chr3	33.231	supercont1.79	AAGE02004868.1
chr3	33.231	supercont1.79	AAGE02004871.1
chr3	33.231	supercont1.79	AAGE02004874.1
chr3	37.92	supercont1.79	AAGE02004880.1
chr3	37.92	supercont1.79	AAGE02004883.1
chr3	33.231	supercont1.79	AAGE02004888.1
chr3	33.231	supercont1.79	AAGE02004889.1
chr1	45.369	supercont1.80	AAGE02004900.1
chr1	45.369	supercont1.80	AAGE02004908.1
chr2	58.962	supercont1.82a	AAGE02005009.1
chr1	49.189	supercont1.82b	AAGE02005054.1
chr1	49.189	supercont1.82b	AAGE02005059.1
chr1	49.189	supercont1.82b	AAGE02005064.1
chr1	49.189	supercont1.82b	AAGE02005067.1
chr3	60.87	supercont1.83	AAGE02005086.1
chr3	60.87	supercont1.83	AAGE02005087.1
chr3	60.87	supercont1.83	AAGE02005093.1
chr3	60.87	supercont1.83	AAGE02005096.1
chr3	60.87	supercont1.83	AAGE02005098.1
chr3	60.87	supercont1.83	AAGE02005100.1
chr2	70.322	supercont1.84a	AAGE02005150.1
chr2	70.322	supercont1.84a	AAGE02005154.1
chr2	70.322	supercont1.84a	AAGE02005156.1
chr2	70.322	supercont1.84a	AAGE02005158.1
chr1	21.535	supercont1.84b	AAGE02005170.1
chr3	28.979	supercont1.85	AAGE02005182.1
chr3	28.979	supercont1.85	AAGE02005187.1
chr3	28.979	supercont1.85	AAGE02005201.1
chr3	33.231	supercont1.87	AAGE02005258.1
chr3	33.231	supercont1.87	AAGE02005268.1
chr3	33.231	supercont1.87	AAGE02005269.1
chr2	52.532	supercont1.88a	AAGE02005300.1
chr1	24.396	supercont1.88b	AAGE02005314.1
chr1	24.396	supercont1.88b	AAGE02005321.1
chr2	52.532	supercont1.89	AAGE02005363.1
chr2	52.532	supercont1.89	AAGE02005367.1
chr2	52.532	supercont1.89	AAGE02005376.1
chr2	52.532	supercont1.90	AAGE02005388.1
chr2	52.532	supercont1.90	AAGE02005390.1
chr2	52.532	supercont1.90	AAGE02005392.1
chr2	46.756	supercont1.90	AAGE02005396.1
chr2	52.532	supercont1.90	AAGE02005402.1
chr2	52.532	supercont1.90	AAGE02005406.1
chr2	52.532	supercont1.90	AAGE02005410.1
chr2	52.532	supercont1.90	AAGE02005411.1
chr2	55.421	supercont1.92	AAGE02005505.1
chr2	55.421	supercont1.92	AAGE02005508.1
chr2	55.421	supercont1.92	AAGE02005515.1
chr1	21.535	supercont1.93	AAGE02005619.1
chr1	21.535	supercont1.93	AAGE02005623.1
chr1	21.535	supercont1.93	AAGE02005624.1
chr1	21.535	supercont1.93	AAGE02005627.1
chr3	28.979	supercont1.94	AAGE02005635.1
chr2	49.629	supercont1.95	AAGE02005695.1
chr2	49.629	supercont1.95	AAGE02005701.1
chr2	49.629	supercont1.95	AAGE02005716.1
chr2	49.629	supercont1.95	AAGE02005724.1
chr1	24.396	supercont1.96a	AAGE02005773.1
chr1	24.396	supercont1.96a	AAGE02005790.1
chr1	24.396	supercont1.96a	AAGE02005794.1
chr1	24.396	supercont1.96a	AAGE02005799.1
chr1	24.396	supercont1.96a	AAGE02005801.1
chr1	24.396	supercont1.96a	AAGE02005806.1
chr3	33.231	supercont1.96b	AAGE02005814.1
chr1	21.535	supercont1.97a	AAGE02005817.1
chr1	0	supercont1.97b	AAGE02005846.1
chr1	0	supercont1.97b	AAGE02005869.1
chr3	60.87	supercont1.98	AAGE02005909.1
chr3	60.87	supercont1.98	AAGE02005915.1
chr3	60.87	supercont1.98	AAGE02005916.1
chr3	60.87	supercont1.98	AAGE02005918.1
chr3	60.87	supercont1.98	AAGE02005919.1
chr3	60.87	supercont1.98	AAGE02005922.1
chr3	60.87	supercont1.98	AAGE02005924.1
chr3	60.87	supercont1.98	AAGE02005925.1
chr3	60.87	supercont1.98	AAGE02005926.1
chr3	60.87	supercont1.98	AAGE02005927.1
chr1	24.396	supercont1.100	AAGE02006001.1
chr1	24.396	supercont1.100	AAGE02006003.1
chr1	24.396	supercont1.100	AAGE02006004.1
chr1	24.396	supercont1.100	AAGE02006011.1
chr1	24.396	supercont1.100	AAGE02006012.1
chr1	24.396	supercont1.100	AAGE02006014.1
chr1	24.396	supercont1.100	AAGE02006025.1
chr1	24.396	supercont1.100	AAGE02006028.1
chr3	8.823	supercont1.101	AAGE02006067.1
chr3	5.829	supercont1.101	AAGE02006075.1
chr3	5.829	supercont1.101	AAGE02006079.1
chr3	5.829	supercont1.101	AAGE02006082.1
chr3	33.231	supercont1.102	AAGE02006133.1
chr3	33.231	supercont1.102	AAGE02006135.1
chr3	33.231	supercont1.102	AAGE02006136.1
chr3	33.231	supercont1.102	AAGE02006137.1
chr3	33.231	supercont1.102	AAGE02006142.1
chr3	33.231	supercont1.102	AAGE02006145.1
chr3	33.231	supercont1.102	AAGE02006147.1
chr3	33.231	supercont1.102	AAGE02006149.1
chr3	33.231	supercont1.102	AAGE02006151.1
chr3	33.231	supercont1.102	AAGE02006152.1
chr2	52.532	supercont1.103	AAGE02006157.1
chr2	52.532	supercont1.103	AAGE02006158.1
chr2	52.532	supercont1.103	AAGE02006159.1
chr2	52.532	supercont1.103	AAGE02006161.1
chr2	52.532	supercont1.103	AAGE02006164.1
chr2	52.532	supercont1.103	AAGE02006165.1
chr2	52.532	supercont1.103	AAGE02006166.1
chr2	52.532	supercont1.103	AAGE02006184.1
chr1	21.535	supercont1.106a	AAGE02006312.1
chr2	49.629	supercont1.106b	AAGE02006318.1
chr3	86.75	supercont1.107	AAGE02006319.1
chr3	86.75	supercont1.107	AAGE02006323.1
chr3	86.75	supercont1.107	AAGE02006327.1
chr3	83.889	supercont1.107	AAGE02006332.1
chr3	83.889	supercont1.107	AAGE02006333.1
chr3	83.889	supercont1.107	AAGE02006335.1
chr3	83.889	supercont1.107	AAGE02006337.1
chr3	79.713	supercont1.107	AAGE02006338.1
chr2	52.532	supercont1.108a	AAGE02006355.1
chr2	52.532	supercont1.108a	AAGE02006357.1
chr2	52.532	supercont1.108a	AAGE02006360.1
chr2	52.532	supercont1.108a	AAGE02006361.1
chr3	33.231	supercont1.108b	AAGE02006384.1
chr2	49.629	supercont1.109	AAGE02006399.1
chr2	49.629	supercont1.109	AAGE02006400.1
chr2	49.629	supercont1.109	AAGE02006407.1
chr2	49.629	supercont1.109	AAGE02006409.1
chr2	46.756	supercont1.112	AAGE02006598.1
chr2	46.756	supercont1.112	AAGE02006611.1
chr2	46.756	supercont1.112	AAGE02006614.1
chr2	46.756	supercont1.112	AAGE02006615.1
chr2	46.756	supercont1.112	AAGE02006627.1
chr2	46.756	supercont1.112	AAGE02006632.1
chr2	52.532	supercont1.113	AAGE02006681.1
chr2	52.532	supercont1.113	AAGE02006683.1
chr2	52.532	supercont1.113	AAGE02006685.1
chr2	52.532	supercont1.113	AAGE02006687.1
chr2	52.532	supercont1.113	AAGE02006691.1
chr2	52.532	supercont1.113	AAGE02006692.1
chr2	65.871	supercont1.114a	AAGE02006716.1
chr2	65.871	supercont1.114a	AAGE02006718.1
chr2	65.871	supercont1.114a	AAGE02006723.1
chr2	65.871	supercont1.114a	AAGE02006724.1
chr2	65.871	supercont1.114a	AAGE02006725.1
chr2	65.871	supercont1.114a	AAGE02006726.1
chr2	65.871	supercont1.114a	AAGE02006733.1
chr2	65.871	supercont1.114a	AAGE02006734.1
chr2	65.871	supercont1.114a	AAGE02006735.1
chr2	65.871	supercont1.114a	AAGE02006736.1
chr2	65.871	supercont1.114a	AAGE02006737.1
chr2	65.871	supercont1.114a	AAGE02006738.1
chr2	65.871	supercont1.114a	AAGE02006740.1
chr2	65.871	supercont1.114a	AAGE02006743.1
chr2	65.871	supercont1.114a	AAGE02006744.1
chr3	20.398	supercont1.114b	AAGE02006748.1
chr3	20.398	supercont1.114b	AAGE02006749.1
chr3	60.87	supercont1.115	AAGE02006760.1
chr3	60.87	supercont1.115	AAGE02006778.1
chr3	60.87	supercont1.115	AAGE02006787.1
chr3	60.87	supercont1.115	AAGE02006788.1
chr3	60.87	supercont1.115	AAGE02006790.1
chr1	24.396	supercont1.117	AAGE02006854.1
chr1	24.396	supercont1.117	AAGE02006869.1
chr3	37.92	supercont1.118	AAGE02006921.1
chr3	37.92	supercont1.118	AAGE02006933.1
chr3	37.92	supercont1.118	AAGE02006941.1
chr3	33.231	supercont1.120	AAGE02007016.1
chr3	33.231	supercont1.120	AAGE02007018.1
chr2	85.257	supercont1.121	AAGE02007037.1
chr2	85.257	supercont1.121	AAGE02007041.1
chr2	85.257	supercont1.121	AAGE02007042.1
chr2	85.257	supercont1.121	AAGE02007043.1
chr2	85.257	supercont1.121	AAGE02007045.1
chr2	85.257	supercont1.121	AAGE02007046.1
chr2	85.257	supercont1.121	AAGE02007048.1
chr2	85.257	supercont1.121	AAGE02007050.1
chr2	85.257	supercont1.121	AAGE02007051.1
chr2	85.257	supercont1.121	AAGE02007058.1
chr2	85.257	supercont1.121	AAGE02007059.1
chr2	85.257	supercont1.121	AAGE02007060.1
chr1	4.47	supercont1.122a	AAGE02007070.1
chr2	49.629	supercont1.122b	AAGE02007079.1
chr2	52.532	supercont1.122b	AAGE02007085.1
chr2	55.421	supercont1.122b	AAGE02007091.1
chr2	55.421	supercont1.122b	AAGE02007092.1
chr2	55.421	supercont1.122b	AAGE02007093.1
chr2	55.421	supercont1.122b	AAGE02007096.1
chr2	55.421	supercont1.122b	AAGE02007099.1
chr2	55.421	supercont1.122b	AAGE02007100.1
chr2	55.421	supercont1.122b	AAGE02007101.1
chr1	21.535	supercont1.123	AAGE02007117.1
chr1	21.535	supercont1.123	AAGE02007119.1
chr1	21.535	supercont1.123	AAGE02007121.1
chr2	15.163	supercont1.124	AAGE02007149.1
chr2	15.163	supercont1.124	AAGE02007181.1
chr2	15.163	supercont1.124	AAGE02007185.1
chr1	21.535	supercont1.125a	AAGE02007216.1
chr1	54.179	supercont1.125b	AAGE02007223.1
chr1	54.179	supercont1.125b	AAGE02007224.1
chr1	54.179	supercont1.125b	AAGE02007237.1
chr3	33.231	supercont1.126	AAGE02007260.1
chr3	33.231	supercont1.126	AAGE02007261.1
chr3	33.231	supercont1.126	AAGE02007269.1
chr3	33.231	supercont1.126	AAGE02007271.1
chr1	18.675	supercont1.127	AAGE02007290.1
chr1	18.675	supercont1.127	AAGE02007294.1
chr1	18.675	supercont1.127	AAGE02007305.1
chr1	21.535	supercont1.127	AAGE02007334.1
chr1	21.535	supercont1.127	AAGE02007344.1
chr3	33.231	supercont1.130a	AAGE02007413.1
chr1	21.535	supercont1.130b	AAGE02007449.1
chr1	21.535	supercont1.130b	AAGE02007455.1
chr3	37.92	supercont1.131	AAGE02007476.1
chr3	40.78	supercont1.131	AAGE02007486.1
chr3	40.78	supercont1.131	AAGE02007489.1
chr3	40.78	supercont1.131	AAGE02007492.1
chr3	40.78	supercont1.131	AAGE02007493.1
chr2	46.756	supercont1.132	AAGE02007508.1
chr2	46.756	supercont1.132	AAGE02007533.1
chr2	46.756	supercont1.132	AAGE02007553.1
chr1	45.369	supercont1.133	AAGE02007580.1
chr1	45.369	supercont1.133	AAGE02007586.1
chr1	45.369	supercont1.133	AAGE02007590.1
chr1	45.369	supercont1.133	AAGE02007592.1
chr1	45.369	supercont1.133	AAGE02007593.1
chr2	52.532	supercont1.135	AAGE02007707.1
chr2	52.532	supercont1.135	AAGE02007708.1
chr2	52.532	supercont1.135	AAGE02007709.1
chr2	52.532	supercont1.135	AAGE02007710.1
chr2	52.532	supercont1.135	AAGE02007711.1
chr2	52.532	supercont1.135	AAGE02007713.1
chr2	52.532	supercont1.135	AAGE02007714.1
chr2	52.532	supercont1.135	AAGE02007718.1
chr2	52.532	supercont1.135	AAGE02007719.1
chr2	52.532	supercont1.135	AAGE02007722.1
chr2	49.629	supercont1.137	AAGE02007764.1
chr2	49.629	supercont1.137	AAGE02007768.1
chr2	52.532	supercont1.137	AAGE02007794.1
chr2	52.532	supercont1.137	AAGE02007795.1
chr2	52.532	supercont1.137	AAGE02007806.1
chr2	52.532	supercont1.137	AAGE02007807.1
chr3	57.985	supercont1.138	AAGE02007826.1
chr3	57.985	supercont1.138	AAGE02007833.1
chr2	85.257	supercont1.139	AAGE02007842.1
chr2	85.257	supercont1.139	AAGE02007844.1
chr2	85.257	supercont1.139	AAGE02007847.1
chr2	85.257	supercont1.139	AAGE02007854.1
chr2	85.257	supercont1.139	AAGE02007859.1
chr2	85.257	supercont1.139	AAGE02007860.1
chr3	28.979	supercont1.141	AAGE02007916.1
chr3	28.979	supercont1.141	AAGE02007920.1
chr3	28.979	supercont1.141	AAGE02007921.1
chr2	49.629	supercont1.142	AAGE02007970.1
chr2	49.629	supercont1.142	AAGE02007998.1
chr3	60.87	supercont1.143a	AAGE02008016.1
chr3	60.87	supercont1.143a	AAGE02008019.1
chr3	60.87	supercont1.143a	AAGE02008021.1
chr3	60.87	supercont1.143a	AAGE02008022.1
chr3	60.87	supercont1.143a	AAGE02008023.1
chr2	65.871	supercont1.143b	AAGE02008037.1
chr3	43.641	supercont1.144	AAGE02008067.1
chr2	46.756	supercont1.145a	AAGE02008099.1
chr2	46.756	supercont1.145a	AAGE02008103.1
chr2	0	supercont1.145b	AAGE02008114.1
chr2	0	supercont1.145b	AAGE02008115.1
chr2	0	supercont1.145b	AAGE02008128.1
chr1	21.535	supercont1.147	AAGE02008162.1
chr1	21.535	supercont1.147	AAGE02008178.1
chr1	21.535	supercont1.147	AAGE02008179.1
chr1	21.535	supercont1.147	AAGE02008181.1
chr2	41.035	supercont1.148	AAGE02008201.1
chr2	41.035	supercont1.148	AAGE02008214.1
chr2	41.035	supercont1.148	AAGE02008227.1
chr2	52.532	supercont1.151	AAGE02008355.1
chr2	52.532	supercont1.154	AAGE02008454.1
chr2	52.532	supercont1.154	AAGE02008457.1
chr2	52.532	supercont1.154	AAGE02008462.1
chr2	52.532	supercont1.154	AAGE02008468.1
chr1	24.396	supercont1.155	AAGE02008483.1
chr1	24.396	supercont1.155	AAGE02008488.1
chr1	24.396	supercont1.155	AAGE02008493.1
chr1	24.396	supercont1.155	AAGE02008497.1
chr1	12.537	supercont1.156	AAGE02008514.1
chr1	12.537	supercont1.156	AAGE02008547.1
chr1	12.537	supercont1.156	AAGE02008549.1
chr1	12.537	supercont1.156	AAGE02008550.1
chr1	12.537	supercont1.156	AAGE02008551.1
chr1	12.537	supercont1.156	AAGE02008555.1
chr2	52.532	supercont1.157	AAGE02008573.1
chr2	52.532	supercont1.157	AAGE02008574.1
chr2	52.532	supercont1.157	AAGE02008578.1
chr2	52.532	supercont1.157	AAGE02008579.1
chr2	52.532	supercont1.157	AAGE02008592.1
chr2	52.532	supercont1.157	AAGE02008594.1
chr2	52.532	supercont1.157	AAGE02008596.1
chr2	52.532	supercont1.157	AAGE02008597.1
chr2	52.532	supercont1.157	AAGE02008599.1
chr2	52.532	supercont1.157	AAGE02008605.1
chr2	52.532	supercont1.157	AAGE02008606.1
chr2	52.532	supercont1.157	AAGE02008612.1
chr3	69.452	supercont1.158	AAGE02008617.1
chr3	69.452	supercont1.158	AAGE02008618.1
chr3	69.452	supercont1.158	AAGE02008630.1
chr3	69.452	supercont1.158	AAGE02008634.1
chr3	66.591	supercont1.158	AAGE02008636.1
chr3	26.119	supercont1.159	AAGE02008662.1
chr3	26.119	supercont1.159	AAGE02008663.1
chr3	26.119	supercont1.159	AAGE02008666.1
chr1	21.535	supercont1.160	AAGE02008695.1
chr1	21.535	supercont1.160	AAGE02008704.1
chr3	86.75	supercont1.163	AAGE02008855.1
chr3	86.75	supercont1.163	AAGE02008856.1
chr3	86.75	supercont1.163	AAGE02008859.1
chr3	86.75	supercont1.163	AAGE02008860.1
chr3	86.75	supercont1.163	AAGE02008863.1
chr3	33.231	supercont1.164	AAGE02008874.1
chr3	33.231	supercont1.164	AAGE02008880.1
chr3	33.231	supercont1.164	AAGE02008881.1
chr3	33.231	supercont1.164	AAGE02008886.1
chr3	0	supercont1.165	AAGE02008902.1
chr3	0	supercont1.165	AAGE02008912.1
chr3	0	supercont1.165	AAGE02008913.1
chr3	0	supercont1.165	AAGE02008915.1
chr3	0	supercont1.165	AAGE02008917.1
chr3	0	supercont1.165	AAGE02008918.1
chr1	0	supercont1.166	AAGE02008922.1
chr1	0	supercont1.166	AAGE02008928.1
chr1	0	supercont1.166	AAGE02008939.1
chr2	49.629	supercont1.167	AAGE02008957.1
chr2	49.629	supercont1.167	AAGE02008965.1
chr2	49.629	supercont1.167	AAGE02008968.1
chr2	49.629	supercont1.167	AAGE02008976.1
chr2	49.629	supercont1.167	AAGE02008977.1
chr2	49.629	supercont1.167	AAGE02008981.1
chr2	49.629	supercont1.167	AAGE02008982.1
chr2	49.629	supercont1.167	AAGE02008983.1
chr2	49.629	supercont1.167	AAGE02008991.1
chr2	65.871	supercont1.168	AAGE02009003.1
chr2	65.871	supercont1.168	AAGE02009004.1
chr2	65.871	supercont1.168	AAGE02009007.1
chr2	65.871	supercont1.168	AAGE02009008.1
chr2	65.871	supercont1.168	AAGE02009010.1
chr2	65.871	supercont1.168	AAGE02009011.1
chr2	65.871	supercont1.168	AAGE02009013.1
chr2	65.871	supercont1.168	AAGE02009014.1
chr2	65.871	supercont1.168	AAGE02009015.1
chr2	65.871	supercont1.168	AAGE02009016.1
chr2	65.871	supercont1.168	AAGE02009017.1
chr2	65.871	supercont1.168	AAGE02009018.1
chr2	65.871	supercont1.168	AAGE02009019.1
chr2	65.871	supercont1.168	AAGE02009020.1
chr2	65.871	supercont1.168	AAGE02009021.1
chr2	49.629	supercont1.169	AAGE02009048.1
chr2	49.629	supercont1.169	AAGE02009072.1
chr2	49.629	supercont1.169	AAGE02009073.1
chr2	49.629	supercont1.169	AAGE02009079.1
chr2	49.629	supercont1.169	AAGE02009084.1
chr2	49.629	supercont1.169	AAGE02009085.1
chr2	55.421	supercont1.170	AAGE02009115.1
chr1	21.535	supercont1.171	AAGE02009158.1
chr1	21.535	supercont1.171	AAGE02009159.1
chr1	21.535	supercont1.171	AAGE02009170.1
chr1	21.535	supercont1.171	AAGE02009182.1
chr2	52.532	supercont1.172a	AAGE02009204.1
chr2	79.537	supercont1.172b	AAGE02009210.1
chr2	79.537	supercont1.172b	AAGE02009214.1
chr2	79.537	supercont1.172b	AAGE02009218.1
chr2	79.537	supercont1.173	AAGE02009221.1
chr2	79.537	supercont1.173	AAGE02009222.1
chr2	79.537	supercont1.173	AAGE02009223.1
chr2	79.537	supercont1.173	AAGE02009226.1
chr2	79.537	supercont1.173	AAGE02009228.1
chr2	79.537	supercont1.173	AAGE02009230.1
chr2	76.676	supercont1.173	AAGE02009234.1
chr2	76.676	supercont1.173	AAGE02009237.1
chr2	76.676	supercont1.173	AAGE02009238.1
chr3	33.231	supercont1.174a	AAGE02009246.1
chr1	21.535	supercont1.174b	AAGE02009253.1
chr1	21.535	supercont1.174b	AAGE02009267.1
chr1	21.535	supercont1.175	AAGE02009287.1
chr1	21.535	supercont1.175	AAGE02009293.1
chr1	21.535	supercont1.175	AAGE02009302.1
chr1	18.675	supercont1.176	AAGE02009381.1
chr1	18.675	supercont1.176	AAGE02009401.1
chr3	40.78	supercont1.178	AAGE02009479.1
chr3	40.78	supercont1.178	AAGE02009481.1
chr3	40.78	supercont1.178	AAGE02009482.1
chr3	40.78	supercont1.178	AAGE02009483.1
chr3	40.78	supercont1.178	AAGE02009489.1
chr3	33.231	supercont1.179	AAGE02009494.1
chr3	33.231	supercont1.179	AAGE02009495.1
chr3	33.231	supercont1.179	AAGE02009496.1
chr3	33.231	supercont1.179	AAGE02009497.1
chr3	33.231	supercont1.179	AAGE02009500.1
chr3	33.231	supercont1.179	AAGE02009501.1
chr3	33.231	supercont1.179	AAGE02009508.1
chr3	33.231	supercont1.179	AAGE02009511.1
chr3	33.231	supercont1.180	AAGE02009533.1
chr3	33.231	supercont1.180	AAGE02009547.1
chr1	27.351	supercont1.181	AAGE02009557.1
chr1	27.351	supercont1.181	AAGE02009576.1
chr1	27.351	supercont1.181	AAGE02009578.1
chr3	33.231	supercont1.182	AAGE02009585.1
chr3	33.231	supercont1.182	AAGE02009590.1
chr3	33.231	supercont1.182	AAGE02009593.1
chr3	33.231	supercont1.182	AAGE02009594.1
chr3	33.231	supercont1.182	AAGE02009595.1
chr3	33.231	supercont1.182	AAGE02009599.1
chr3	33.231	supercont1.182	AAGE02009601.1
chr2	0	supercont1.183	AAGE02009629.1
chr2	0	supercont1.183	AAGE02009630.1
chr2	0	supercont1.183	AAGE02009650.1
chr2	0	supercont1.183	AAGE02009653.1
chr3	33.231	supercont1.184	AAGE02009655.1
chr3	55.101	supercont1.186a	AAGE02009747.1
chr3	55.101	supercont1.186a	AAGE02009750.1
chr3	55.101	supercont1.186a	AAGE02009752.1
chr3	55.101	supercont1.186a	AAGE02009753.1
chr3	5.829	supercont1.186b	AAGE02009764.1
chr3	5.829	supercont1.186b	AAGE02009766.1
chr1	21.535	supercont1.188	AAGE02009833.1
chr1	21.535	supercont1.188	AAGE02009834.1
chr1	21.535	supercont1.188	AAGE02009846.1
chr1	40.366	supercont1.190	AAGE02009974.1
chr1	40.366	supercont1.190	AAGE02009977.1
chr1	40.366	supercont1.190	AAGE02009980.1
chr1	40.366	supercont1.190	AAGE02009981.1
chr3	28.979	supercont1.191	AAGE02009985.1
chr3	28.979	supercont1.191	AAGE02009986.1
chr3	28.979	supercont1.191	AAGE02009992.1
chr3	28.979	supercont1.191	AAGE02009994.1
chr3	28.979	supercont1.191	AAGE02010005.1
chr3	28.979	supercont1.191	AAGE02010006.1
chr3	28.979	supercont1.191	AAGE02010007.1
chr3	28.979	supercont1.191	AAGE02010008.1
chr1	21.535	supercont1.192	AAGE02010025.1
chr1	21.535	supercont1.192	AAGE02010029.1
chr1	21.535	supercont1.192	AAGE02010031.1
chr1	21.535	supercont1.192	AAGE02010033.1
chr1	21.535	supercont1.192	AAGE02010044.1
chr3	33.231	supercont1.193	AAGE02010057.1
chr3	33.231	supercont1.193	AAGE02010058.1
chr3	33.231	supercont1.193	AAGE02010066.1
chr3	33.231	supercont1.193	AAGE02010067.1
chr3	33.231	supercont1.193	AAGE02010070.1
chr3	33.231	supercont1.193	AAGE02010075.1
chr3	33.231	supercont1.193	AAGE02010076.1
chr3	33.231	supercont1.193	AAGE02010077.1
chr2	29.911	supercont1.195	AAGE02010109.1
chr2	29.911	supercont1.195	AAGE02010113.1
chr2	29.911	supercont1.195	AAGE02010116.1
chr2	29.911	supercont1.195	AAGE02010120.1
chr2	29.911	supercont1.195	AAGE02010127.1
chr2	29.911	supercont1.195	AAGE02010131.1
chr3	8.823	supercont1.196a	AAGE02010150.1
chr3	8.823	supercont1.196a	AAGE02010153.1
chr3	8.823	supercont1.196a	AAGE02010159.1
chr3	8.823	supercont1.196a	AAGE02010161.1
chr2	52.532	supercont1.196b	AAGE02010167.1
chr2	52.532	supercont1.196b	AAGE02010171.1
chr2	52.532	supercont1.198	AAGE02010213.1
chr2	52.532	supercont1.198	AAGE02010216.1
chr2	52.532	supercont1.198	AAGE02010217.1
chr2	52.532	supercont1.198	AAGE02010218.1
chr2	52.532	supercont1.198	AAGE02010219.1
chr2	52.532	supercont1.198	AAGE02010221.1
chr1	21.535	supercont1.199	AAGE02010231.1
chr1	21.535	supercont1.199	AAGE02010232.1
chr1	21.535	supercont1.199	AAGE02010233.1
chr1	21.535	supercont1.199	AAGE02010234.1
chr1	21.535	supercont1.199	AAGE02010241.1
chr2	49.629	supercont1.200	AAGE02010305.1
chr2	49.629	supercont1.200	AAGE02010306.1
chr2	49.629	supercont1.200	AAGE02010307.1
chr2	49.629	supercont1.200	AAGE02010313.1
chr2	73.499	supercont1.204a	AAGE02010433.1
chr2	46.756	supercont1.204b	AAGE02010439.1
chr2	90.996	supercont1.209	AAGE02010561.1
chr2	90.996	supercont1.209	AAGE02010565.1
chr2	90.996	supercont1.209	AAGE02010571.1
chr2	90.996	supercont1.209	AAGE02010572.1
chr2	90.996	supercont1.209	AAGE02010573.1
chr2	38.175	supercont1.210	AAGE02010588.1
chr2	38.175	supercont1.210	AAGE02010594.1
chr2	38.175	supercont1.210	AAGE02010603.1
chr2	38.175	supercont1.210	AAGE02010616.1
chr2	38.175	supercont1.210	AAGE02010618.1
chr3	14.678	supercont1.211	AAGE02010680.1
chr3	14.678	supercont1.211	AAGE02010682.1
chr1	21.535	supercont1.212	AAGE02010687.1
chr1	21.535	supercont1.212	AAGE02010689.1
chr1	21.535	supercont1.212	AAGE02010690.1
chr2	90.996	supercont1.213	AAGE02010718.1
chr2	90.996	supercont1.213	AAGE02010724.1
chr2	90.996	supercont1.213	AAGE02010730.1
chr2	90.996	supercont1.213	AAGE02010736.1
chr2	90.996	supercont1.213	AAGE02010739.1
chr3	33.231	supercont1.214	AAGE02010762.1
chr3	33.231	supercont1.215a	AAGE02010785.1
chr2	52.532	supercont1.215b	AAGE02010795.1
chr2	52.532	supercont1.215b	AAGE02010800.1
chr2	52.532	supercont1.215b	AAGE02010801.1
chr2	55.421	supercont1.216	AAGE02010823.1
chr2	55.421	supercont1.216	AAGE02010851.1
chr1	21.535	supercont1.218	AAGE02010910.1
chr1	21.535	supercont1.218	AAGE02010913.1
chr1	21.535	supercont1.218	AAGE02010924.1
chr1	21.535	supercont1.218	AAGE02010925.1
chr2	43.896	supercont1.219	AAGE02010948.1
chr2	43.896	supercont1.219	AAGE02010950.1
chr2	43.896	supercont1.219	AAGE02010972.1
chr3	60.87	supercont1.221	AAGE02011007.1
chr1	0	supercont1.222a	AAGE02011033.1
chr1	0	supercont1.222a	AAGE02011034.1
chr1	12.537	supercont1.222b	AAGE02011046.1
chr3	60.87	supercont1.224	AAGE02011093.1
chr3	60.87	supercont1.224	AAGE02011094.1
chr3	60.87	supercont1.224	AAGE02011095.1
chr3	60.87	supercont1.224	AAGE02011100.1
chr3	60.87	supercont1.224	AAGE02011104.1
chr3	60.87	supercont1.224	AAGE02011106.1
chr3	60.87	supercont1.224	AAGE02011107.1
chr2	8.657	supercont1.225	AAGE02011123.1
chr2	8.657	supercont1.225	AAGE02011125.1
chr2	8.657	supercont1.225	AAGE02011126.1
chr2	55.421	supercont1.226	AAGE02011183.1
chr2	55.421	supercont1.226	AAGE02011188.1
chr2	55.421	supercont1.226	AAGE02011199.1
chr3	33.231	supercont1.227	AAGE02011214.1
chr3	33.231	supercont1.227	AAGE02011227.1
chr3	33.231	supercont1.227	AAGE02011228.1
chr3	33.231	supercont1.227	AAGE02011233.1
chr3	33.231	supercont1.227	AAGE02011241.1
chr3	33.231	supercont1.227	AAGE02011243.1
chr2	52.532	supercont1.228a	AAGE02011266.1
chr3	60.87	supercont1.228b	AAGE02011278.1
chr3	60.87	supercont1.228b	AAGE02011281.1
chr3	60.87	supercont1.228b	AAGE02011283.1
chr2	49.629	supercont1.229	AAGE02011293.1
chr2	70.322	supercont1.230	AAGE02011342.1
chr2	70.322	supercont1.230	AAGE02011344.1
chr2	70.322	supercont1.230	AAGE02011347.1
chr2	52.532	supercont1.231	AAGE02011360.1
chr2	52.532	supercont1.231	AAGE02011364.1
chr1	21.535	supercont1.232	AAGE02011408.1
chr1	21.535	supercont1.232	AAGE02011415.1
chr1	21.535	supercont1.232	AAGE02011418.1
chr1	21.535	supercont1.232	AAGE02011420.1
chr1	21.535	supercont1.234	AAGE02011482.1
chr1	21.535	supercont1.234	AAGE02011485.1
chr1	21.535	supercont1.234	AAGE02011514.1
chr1	21.535	supercont1.234	AAGE02011520.1
chr1	21.535	supercont1.234	AAGE02011535.1
chr2	49.629	supercont1.235	AAGE02011575.1
chr2	49.629	supercont1.236	AAGE02011589.1
chr2	49.629	supercont1.236	AAGE02011590.1
chr2	49.629	supercont1.236	AAGE02011595.1
chr2	49.629	supercont1.236	AAGE02011596.1
chr2	49.629	supercont1.236	AAGE02011618.1
chr2	49.629	supercont1.236	AAGE02011619.1
chr2	52.532	supercont1.237	AAGE02011628.1
chr2	52.532	supercont1.238	AAGE02011720.1
chr2	52.532	supercont1.238	AAGE02011721.1
chr2	52.532	supercont1.238	AAGE02011723.1
chr2	73.499	supercont1.239	AAGE02011731.1
chr2	73.499	supercont1.239	AAGE02011733.1
chr2	73.499	supercont1.239	AAGE02011734.1
chr2	73.499	supercont1.239	AAGE02011736.1
chr2	73.499	supercont1.239	AAGE02011739.1
chr2	73.499	supercont1.239	AAGE02011740.1
chr2	73.499	supercont1.239	AAGE02011741.1
chr2	73.499	supercont1.239	AAGE02011742.1
chr2	73.499	supercont1.239	AAGE02011746.1
chr2	73.499	supercont1.239	AAGE02011747.1
chr2	73.499	supercont1.239	AAGE02011748.1
chr3	33.231	supercont1.240	AAGE02011782.1
chr3	33.231	supercont1.240	AAGE02011783.1
chr3	33.231	supercont1.240	AAGE02011785.1
chr3	33.231	supercont1.240	AAGE02011787.1
chr3	33.231	supercont1.240	AAGE02011791.1
chr2	49.629	supercont1.241	AAGE02011826.1
chr2	49.629	supercont1.241	AAGE02011831.1
chr2	55.421	supercont1.242	AAGE02011857.1
chr2	55.421	supercont1.242	AAGE02011858.1
chr2	55.421	supercont1.242	AAGE02011867.1
chr2	55.421	supercont1.242	AAGE02011868.1
chr2	55.421	supercont1.242	AAGE02011871.1
chr2	55.421	supercont1.242	AAGE02011873.1
chr2	55.421	supercont1.242	AAGE02011874.1
chr2	55.421	supercont1.242	AAGE02011882.1
chr2	73.499	supercont1.244	AAGE02011917.1
chr2	73.499	supercont1.244	AAGE02011922.1
chr2	73.499	supercont1.244	AAGE02011925.1
chr2	73.499	supercont1.244	AAGE02011927.1
chr2	73.499	supercont1.244	AAGE02011928.1
chr2	73.499	supercont1.244	AAGE02011929.1
chr2	73.499	supercont1.244	AAGE02011930.1
chr2	73.499	supercont1.244	AAGE02011934.1
chr2	73.499	supercont1.244	AAGE02011935.1
chr2	73.499	supercont1.244	AAGE02011936.1
chr2	73.499	supercont1.244	AAGE02011937.1
chr3	69.452	supercont1.245a	AAGE02011944.1
chr3	69.452	supercont1.245a	AAGE02011946.1
chr3	69.452	supercont1.245a	AAGE02011947.1
chr3	69.452	supercont1.245a	AAGE02011950.1
chr3	69.452	supercont1.245a	AAGE02011953.1
chr3	69.452	supercont1.245a	AAGE02011954.1
chr3	69.452	supercont1.245a	AAGE02011955.1
chr1	4.47	supercont1.245b	AAGE02011966.1
chr2	55.421	supercont1.246	AAGE02011978.1
chr2	55.421	supercont1.246	AAGE02011979.1
chr2	55.421	supercont1.246	AAGE02011980.1
chr2	55.421	supercont1.246	AAGE02011981.1
chr3	33.231	supercont1.247	AAGE02012006.1
chr3	33.231	supercont1.247	AAGE02012008.1
chr3	33.231	supercont1.247	AAGE02012016.1
chr2	55.421	supercont1.248	AAGE02012042.1
chr3	33.231	supercont1.250	AAGE02012151.1
chr3	33.231	supercont1.250	AAGE02012157.1
chr3	33.231	supercont1.250	AAGE02012162.1
chr2	52.532	supercont1.251	AAGE02012174.1
chr2	52.532	supercont1.251	AAGE02012175.1
chr2	52.532	supercont1.251	AAGE02012176.1
chr1	34.336	supercont1.252a	AAGE02012187.1
chr1	34.336	supercont1.252a	AAGE02012189.1
chr1	4.47	supercont1.252b	AAGE02012220.1
chr3	86.75	supercont1.253	AAGE02012228.1
chr3	90.093	supercont1.253	AAGE02012234.1
chr3	90.093	supercont1.253	AAGE02012235.1
chr3	90.093	supercont1.253	AAGE02012236.1
chr2	49.629	supercont1.255	AAGE02012286.1
chr2	49.629	supercont1.255	AAGE02012307.1
chr2	49.629	supercont1.255	AAGE02012311.1
chr2	49.629	supercont1.255	AAGE02012312.1
chr2	49.629	supercont1.255	AAGE02012313.1
chr2	49.629	supercont1.255	AAGE02012316.1
chr2	38.175	supercont1.257	AAGE02012365.1
chr1	21.535	supercont1.258	AAGE02012384.1
chr1	21.535	supercont1.258	AAGE02012397.1
chr2	52.532	supercont1.259	AAGE02012412.1
chr2	52.532	supercont1.259	AAGE02012419.1
chr2	52.532	supercont1.259	AAGE02012420.1
chr1	21.535	supercont1.260	AAGE02012449.1
chr1	21.535	supercont1.260	AAGE02012450.1
chr1	21.535	supercont1.260	AAGE02012460.1
chr1	21.535	supercont1.260	AAGE02012462.1
chr3	33.231	supercont1.261	AAGE02012504.1
chr3	33.231	supercont1.261	AAGE02012505.1
chr3	33.231	supercont1.261	AAGE02012506.1
chr2	55.421	supercont1.262	AAGE02012531.1
chr2	52.532	supercont1.263	AAGE02012555.1
chr2	52.532	supercont1.263	AAGE02012556.1
chr2	52.532	supercont1.263	AAGE02012568.1
chr2	52.532	supercont1.263	AAGE02012570.1
chr2	52.532	supercont1.263	AAGE02012571.1
chr2	52.532	supercont1.263	AAGE02012573.1
chr2	52.532	supercont1.263	AAGE02012575.1
chr1	21.535	supercont1.264	AAGE02012587.1
chr3	0	supercont1.266	AAGE02012715.1
chr1	0	supercont1.267	AAGE02012731.1
chr1	0	supercont1.267	AAGE02012738.1
chr1	0	supercont1.267	AAGE02012744.1
chr2	46.756	supercont1.268	AAGE02012785.1
chr2	46.756	supercont1.268	AAGE02012794.1
chr2	46.756	supercont1.268	AAGE02012802.1
chr3	33.231	supercont1.269a	AAGE02012824.1
chr3	33.231	supercont1.269a	AAGE02012831.1
chr3	33.231	supercont1.269a	AAGE02012833.1
chr2	65.871	supercont1.269b	AAGE02012846.1
chr2	65.871	supercont1.269b	AAGE02012847.1
chr1	21.535	supercont1.270	AAGE02012866.1
chr1	21.535	supercont1.270	AAGE02012867.1
chr1	0	supercont1.272	AAGE02012915.1
chr1	0	supercont1.272	AAGE02012916.1
chr1	0	supercont1.272	AAGE02012918.1
chr3	86.75	supercont1.273	AAGE02012940.1
chr2	52.532	supercont1.274	AAGE02012946.1
chr2	52.532	supercont1.274	AAGE02012954.1
chr2	52.532	supercont1.274	AAGE02012968.1
chr2	52.532	supercont1.274	AAGE02012970.1
chr2	46.756	supercont1.277	AAGE02013033.1
chr2	46.756	supercont1.277	AAGE02013038.1
chr2	46.756	supercont1.277	AAGE02013064.1
chr2	52.532	supercont1.279	AAGE02013158.1
chr2	52.532	supercont1.279	AAGE02013160.1
chr3	33.231	supercont1.280	AAGE02013189.1
chr3	33.231	supercont1.280	AAGE02013190.1
chr3	33.231	supercont1.280	AAGE02013191.1
chr3	33.231	supercont1.280	AAGE02013201.1
chr3	33.231	supercont1.280	AAGE02013203.1
chr3	33.231	supercont1.280	AAGE02013205.1
chr1	45.369	supercont1.281	AAGE02013212.1
chr1	45.369	supercont1.281	AAGE02013213.1
chr1	45.369	supercont1.281	AAGE02013219.1
chr1	45.369	supercont1.281	AAGE02013222.1
chr1	45.369	supercont1.281	AAGE02013224.1
chr1	45.369	supercont1.281	AAGE02013225.1
chr3	33.231	supercont1.283	AAGE02013255.1
chr3	33.231	supercont1.283	AAGE02013260.1
chr3	33.231	supercont1.283	AAGE02013262.1
chr3	33.231	supercont1.283	AAGE02013268.1
chr2	52.532	supercont1.284	AAGE02013285.1
chr2	52.532	supercont1.284	AAGE02013286.1
chr2	52.532	supercont1.284	AAGE02013288.1
chr2	52.532	supercont1.284	AAGE02013290.1
chr2	52.532	supercont1.284	AAGE02013292.1
chr2	52.532	supercont1.284	AAGE02013294.1
chr2	52.532	supercont1.284	AAGE02013300.1
chr1	49.189	supercont1.285	AAGE02013331.1
chr2	90.996	supercont1.286	AAGE02013347.1
chr2	90.996	supercont1.286	AAGE02013350.1
chr3	66.591	supercont1.287	AAGE02013359.1
chr3	66.591	supercont1.287	AAGE02013362.1
chr3	66.591	supercont1.287	AAGE02013363.1
chr3	66.591	supercont1.287	AAGE02013366.1
chr3	66.591	supercont1.287	AAGE02013367.1
chr3	66.591	supercont1.287	AAGE02013369.1
chr3	66.591	supercont1.287	AAGE02013371.1
chr3	66.591	supercont1.287	AAGE02013373.1
chr3	66.591	supercont1.287	AAGE02013375.1
chr1	4.47	supercont1.288	AAGE02013385.1
chr1	4.47	supercont1.288	AAGE02013387.1
chr3	43.641	supercont1.290a	AAGE02013499.1
chr3	26.119	supercont1.290b	AAGE02013513.1
chr3	26.119	supercont1.290b	AAGE02013515.1
chr2	21.697	supercont1.291a	AAGE02013527.1
chr2	21.697	supercont1.291a	AAGE02013529.1
chr2	58.962	supercont1.291b	AAGE02013537.1
chr2	73.499	supercont1.292	AAGE02013570.1
chr2	73.499	supercont1.292	AAGE02013572.1
chr2	73.499	supercont1.292	AAGE02013575.1
chr1	45.369	supercont1.293a	AAGE02013577.1
chr1	45.369	supercont1.293a	AAGE02013580.1
chr2	15.163	supercont1.293b	AAGE02013591.1
chr2	15.163	supercont1.293b	AAGE02013593.1
chr2	15.163	supercont1.293b	AAGE02013594.1
chr2	15.163	supercont1.293b	AAGE02013596.1
chr1	21.535	supercont1.294	AAGE02013600.1
chr1	21.535	supercont1.294	AAGE02013604.1
chr1	21.535	supercont1.294	AAGE02013606.1
chr1	12.537	supercont1.295	AAGE02013637.1
chr1	12.537	supercont1.295	AAGE02013647.1
chr1	0	supercont1.296	AAGE02013654.1
chr1	0	supercont1.296	AAGE02013655.1
chr1	0	supercont1.296	AAGE02013662.1
chr1	0	supercont1.296	AAGE02013667.1
chr1	0	supercont1.296	AAGE02013670.1
chr1	0	supercont1.296	AAGE02013671.1
chr3	33.231	supercont1.297	AAGE02013674.1
chr3	33.231	supercont1.297	AAGE02013675.1
chr3	33.231	supercont1.297	AAGE02013676.1
chr3	33.231	supercont1.297	AAGE02013678.1
chr3	33.231	supercont1.297	AAGE02013681.1
chr3	28.979	supercont1.297	AAGE02013697.1
chr3	60.87	supercont1.298	AAGE02013699.1
chr3	60.87	supercont1.298	AAGE02013700.1
chr3	60.87	supercont1.298	AAGE02013701.1
chr2	52.532	supercont1.299	AAGE02013725.1
chr2	52.532	supercont1.299	AAGE02013747.1
chr2	52.532	supercont1.299	AAGE02013748.1
chr1	4.47	supercont1.300	AAGE02013781.1
chr1	4.47	supercont1.300	AAGE02013784.1
chr1	4.47	supercont1.300	AAGE02013785.1
chr1	4.47	supercont1.300	AAGE02013793.1
chr1	4.47	supercont1.300	AAGE02013794.1
chr1	4.47	supercont1.300	AAGE02013805.1
chr1	4.47	supercont1.300	AAGE02013811.1
chr3	33.231	supercont1.302	AAGE02013851.1
chr3	33.231	supercont1.302	AAGE02013852.1
chr2	52.532	supercont1.305	AAGE02013929.1
chr2	52.532	supercont1.305	AAGE02013932.1
chr2	52.532	supercont1.305	AAGE02013934.1
chr2	52.532	supercont1.305	AAGE02013936.1
chr2	0	supercont1.306	AAGE02013968.1
chr1	21.535	supercont1.308	AAGE02014029.1
chr1	21.535	supercont1.308	AAGE02014037.1
chr2	55.421	supercont1.309	AAGE02014081.1
chr3	33.231	supercont1.310a	AAGE02014103.1
chr3	33.231	supercont1.310a	AAGE02014107.1
chr2	52.532	supercont1.310b	AAGE02014115.1
chr2	52.532	supercont1.314	AAGE02014227.1
chr2	52.532	supercont1.314	AAGE02014230.1
chr2	52.532	supercont1.314	AAGE02014234.1
chr2	52.532	supercont1.314	AAGE02014239.1
chr2	52.532	supercont1.314	AAGE02014241.1
chr2	52.532	supercont1.314	AAGE02014247.1
chr2	55.421	supercont1.317	AAGE02014306.1
chr2	55.421	supercont1.317	AAGE02014307.1
chr1	12.537	supercont1.318	AAGE02014370.1
chr1	12.537	supercont1.318	AAGE02014377.1
chr1	12.537	supercont1.318	AAGE02014381.1
chr2	21.697	supercont1.319	AAGE02014387.1
chr2	21.697	supercont1.319	AAGE02014388.1
chr2	21.697	supercont1.319	AAGE02014390.1
chr2	21.697	supercont1.319	AAGE02014391.1
chr2	21.697	supercont1.319	AAGE02014392.1
chr2	21.697	supercont1.319	AAGE02014394.1
chr2	21.697	supercont1.319	AAGE02014395.1
chr3	8.823	supercont1.320	AAGE02014400.1
chr3	8.823	supercont1.320	AAGE02014403.1
chr3	8.823	supercont1.320	AAGE02014404.1
chr3	8.823	supercont1.320	AAGE02014406.1
chr3	8.823	supercont1.320	AAGE02014407.1
chr1	21.535	supercont1.323	AAGE02014465.1
chr1	21.535	supercont1.323	AAGE02014466.1
chr1	21.535	supercont1.323	AAGE02014473.1
chr1	21.535	supercont1.323	AAGE02014474.1
chr1	21.535	supercont1.323	AAGE02014475.1
chr1	21.535	supercont1.323	AAGE02014483.1
chr2	46.756	supercont1.324	AAGE02014518.1
chr1	21.535	supercont1.326	AAGE02014575.1
chr1	21.535	supercont1.326	AAGE02014587.1
chr1	0	supercont1.327	AAGE02014608.1
chr1	0	supercont1.327	AAGE02014609.1
chr1	0	supercont1.327	AAGE02014616.1
chr2	65.871	supercont1.329	AAGE02014662.1
chr2	65.871	supercont1.329	AAGE02014664.1
chr2	46.756	supercont1.330	AAGE02014692.1
chr2	46.756	supercont1.330	AAGE02014694.1
chr1	4.47	supercont1.331	AAGE02014760.1
chr1	4.47	supercont1.331	AAGE02014761.1
chr3	33.231	supercont1.333	AAGE02014828.1
chr3	33.231	supercont1.333	AAGE02014829.1
chr2	58.962	supercont1.334	AAGE02014845.1
chr2	58.962	supercont1.334	AAGE02014854.1
chr1	24.396	supercont1.335	AAGE02014870.1
chr1	24.396	supercont1.335	AAGE02014873.1
chr1	24.396	supercont1.335	AAGE02014883.1
chr1	24.396	supercont1.335	AAGE02014888.1
chr2	85.257	supercont1.337	AAGE02014914.1
chr2	85.257	supercont1.337	AAGE02014915.1
chr2	85.257	supercont1.337	AAGE02014916.1
chr2	52.532	supercont1.338	AAGE02014956.1
chr2	52.532	supercont1.338	AAGE02014958.1
chr3	33.231	supercont1.339	AAGE02014967.1
chr3	33.231	supercont1.339	AAGE02014968.1
chr3	33.231	supercont1.339	AAGE02014972.1
chr2	52.532	supercont1.340	AAGE02014988.1
chr2	52.532	supercont1.340	AAGE02014989.1
chr2	52.532	supercont1.340	AAGE02014992.1
chr2	52.532	supercont1.340	AAGE02014993.1
chr2	52.532	supercont1.340	AAGE02014999.1
chr2	52.532	supercont1.340	AAGE02015000.1
chr2	52.532	supercont1.340	AAGE02015002.1
chr2	0	supercont1.341	AAGE02015008.1
chr2	0	supercont1.341	AAGE02015018.1
chr2	55.421	supercont1.342	AAGE02015043.1
chr2	55.421	supercont1.342	AAGE02015058.1
chr2	55.421	supercont1.342	AAGE02015088.1
chr2	55.421	supercont1.342	AAGE02015092.1
chr3	33.231	supercont1.343	AAGE02015106.1
chr3	33.231	supercont1.343	AAGE02015108.1
chr3	33.231	supercont1.343	AAGE02015109.1
chr3	33.231	supercont1.343	AAGE02015111.1
chr3	33.231	supercont1.343	AAGE02015114.1
chr3	40.78	supercont1.345	AAGE02015158.1
chr3	40.78	supercont1.345	AAGE02015160.1
chr1	21.535	supercont1.346	AAGE02015195.1
chr1	21.535	supercont1.346	AAGE02015204.1
chr1	21.535	supercont1.346	AAGE02015212.1
chr3	57.985	supercont1.347	AAGE02015228.1
chr3	33.231	supercont1.349	AAGE02015276.1
chr3	33.231	supercont1.349	AAGE02015279.1
chr3	33.231	supercont1.349	AAGE02015284.1
chr3	33.231	supercont1.349	AAGE02015288.1
chr3	33.231	supercont1.349	AAGE02015290.1
chr2	49.629	supercont1.350	AAGE02015300.1
chr2	49.629	supercont1.350	AAGE02015313.1
chr2	49.629	supercont1.350	AAGE02015321.1
chr3	5.829	supercont1.351	AAGE02015326.1
chr3	5.829	supercont1.351	AAGE02015327.1
chr3	5.829	supercont1.351	AAGE02015334.1
chr2	52.532	supercont1.352	AAGE02015340.1
chr2	52.532	supercont1.352	AAGE02015352.1
chr2	52.532	supercont1.352	AAGE02015359.1
chr2	49.629	supercont1.354	AAGE02015389.1
chr2	0	supercont1.356	AAGE02015451.1
chr3	60.87	supercont1.359	AAGE02015553.1
chr3	60.87	supercont1.359	AAGE02015557.1
chr3	60.87	supercont1.359	AAGE02015558.1
chr3	60.87	supercont1.359	AAGE02015560.1
chr3	60.87	supercont1.359	AAGE02015562.1
chr2	73.499	supercont1.360	AAGE02015593.1
chr2	73.499	supercont1.360	AAGE02015594.1
chr2	73.499	supercont1.360	AAGE02015595.1
chr2	49.629	supercont1.361	AAGE02015599.1
chr2	49.629	supercont1.361	AAGE02015600.1
chr2	49.629	supercont1.361	AAGE02015606.1
chr2	49.629	supercont1.361	AAGE02015612.1
chr2	49.629	supercont1.361	AAGE02015618.1
chr2	49.629	supercont1.361	AAGE02015622.1
chr2	46.756	supercont1.363	AAGE02015665.1
chr2	46.756	supercont1.363	AAGE02015676.1
chr2	46.756	supercont1.363	AAGE02015684.1
chr2	49.629	supercont1.364a	AAGE02015699.1
chr3	14.678	supercont1.364b	AAGE02015710.1
chr3	11.818	supercont1.365	AAGE02015714.1
chr3	11.818	supercont1.365	AAGE02015720.1
chr3	11.818	supercont1.365	AAGE02015725.1
chr2	52.532	supercont1.366	AAGE02015736.1
chr2	52.532	supercont1.366	AAGE02015741.1
chr1	49.189	supercont1.367	AAGE02015744.1
chr1	49.189	supercont1.367	AAGE02015745.1
chr3	33.231	supercont1.369	AAGE02015797.1
chr3	33.231	supercont1.369	AAGE02015800.1
chr3	33.231	supercont1.369	AAGE02015801.1
chr3	33.231	supercont1.369	AAGE02015802.1
chr1	24.396	supercont1.370	AAGE02015823.1
chr1	24.396	supercont1.370	AAGE02015827.1
chr1	24.396	supercont1.370	AAGE02015828.1
chr1	24.396	supercont1.370	AAGE02015830.1
chr2	73.499	supercont1.371	AAGE02015837.1
chr2	73.499	supercont1.371	AAGE02015839.1
chr2	73.499	supercont1.371	AAGE02015841.1
chr2	73.499	supercont1.371	AAGE02015842.1
chr2	73.499	supercont1.371	AAGE02015843.1
chr2	73.499	supercont1.371	AAGE02015844.1
chr2	73.499	supercont1.371	AAGE02015847.1
chr2	73.499	supercont1.371	AAGE02015849.1
chr2	73.499	supercont1.371	AAGE02015850.1
chr2	55.421	supercont1.372	AAGE02015861.1
chr2	55.421	supercont1.372	AAGE02015871.1
chr2	55.421	supercont1.372	AAGE02015873.1
chr1	18.675	supercont1.373	AAGE02015895.1
chr1	18.675	supercont1.373	AAGE02015896.1
chr1	18.675	supercont1.373	AAGE02015902.1
chr1	18.675	supercont1.373	AAGE02015904.1
chr1	18.675	supercont1.373	AAGE02015907.1
chr3	33.231	supercont1.375	AAGE02015956.1
chr2	46.756	supercont1.377	AAGE02016000.1
chr2	29.911	supercont1.380a	AAGE02016065.1
chr2	52.532	supercont1.380b	AAGE02016087.1
chr2	52.532	supercont1.380b	AAGE02016090.1
chr2	52.532	supercont1.380b	AAGE02016091.1
chr2	52.532	supercont1.380b	AAGE02016093.1
chr2	52.532	supercont1.380b	AAGE02016094.1
chr2	46.756	supercont1.381	AAGE02016113.1
chr2	46.756	supercont1.381	AAGE02016124.1
chr2	46.756	supercont1.381	AAGE02016140.1
chr2	49.629	supercont1.383	AAGE02016178.1
chr2	49.629	supercont1.383	AAGE02016182.1
chr2	49.629	supercont1.383	AAGE02016183.1
chr2	52.532	supercont1.385	AAGE02016241.1
chr2	52.532	supercont1.385	AAGE02016246.1
chr3	33.231	supercont1.386	AAGE02016284.1
chr1	21.535	supercont1.388	AAGE02016344.1
chr1	21.535	supercont1.388	AAGE02016347.1
chr2	21.697	supercont1.391	AAGE02016392.1
chr2	24.557	supercont1.391	AAGE02016403.1
chr2	24.557	supercont1.391	AAGE02016409.1
chr2	24.557	supercont1.391	AAGE02016413.1
chr3	66.591	supercont1.394a	AAGE02016488.1
chr3	40.78	supercont1.394b	AAGE02016494.1
chr2	52.532	supercont1.395	AAGE02016520.1
chr3	0	supercont1.396	AAGE02016536.1
chr1	21.535	supercont1.397	AAGE02016601.1
chr1	0	supercont1.398	AAGE02016607.1
chr1	0	supercont1.398	AAGE02016609.1
chr1	0	supercont1.398	AAGE02016610.1
chr3	33.231	supercont1.400	AAGE02016640.1
chr3	33.231	supercont1.400	AAGE02016643.1
chr3	60.87	supercont1.401a	AAGE02016648.1
chr3	60.87	supercont1.401a	AAGE02016649.1
chr3	60.87	supercont1.401a	AAGE02016650.1
chr3	60.87	supercont1.401a	AAGE02016651.1
chr2	46.756	supercont1.401b	AAGE02016662.1
chr1	21.535	supercont1.402	AAGE02016676.1
chr1	21.535	supercont1.402	AAGE02016684.1
chr3	33.231	supercont1.406	AAGE02016796.1
chr2	49.629	supercont1.412	AAGE02016948.1
chr2	49.629	supercont1.412	AAGE02016950.1
chr2	49.629	supercont1.412	AAGE02016953.1
chr2	49.629	supercont1.412	AAGE02016957.1
chr3	8.823	supercont1.413	AAGE02016966.1
chr1	21.535	supercont1.414	AAGE02016979.1
chr1	21.535	supercont1.414	AAGE02016998.1
chr1	4.47	supercont1.415	AAGE02017009.1
chr1	4.47	supercont1.415	AAGE02017016.1
chr3	33.231	supercont1.416	AAGE02017056.1
chr3	33.231	supercont1.416	AAGE02017058.1
chr3	33.231	supercont1.416	AAGE02017059.1
chr3	0	supercont1.417	AAGE02017096.1
chr3	0	supercont1.417	AAGE02017103.1
chr3	33.231	supercont1.420	AAGE02017150.1
chr3	33.231	supercont1.420	AAGE02017153.1
chr3	33.231	supercont1.420	AAGE02017157.1
chr2	43.896	supercont1.422	AAGE02017212.1
chr2	52.532	supercont1.422	AAGE02017224.1
chr3	40.78	supercont1.424	AAGE02017267.1
chr3	40.78	supercont1.424	AAGE02017268.1
chr3	40.78	supercont1.424	AAGE02017271.1
chr2	65.871	supercont1.426	AAGE02017313.1
chr1	8.691	supercont1.428	AAGE02017349.1
chr1	45.369	supercont1.429	AAGE02017400.1
chr3	33.231	supercont1.430	AAGE02017412.1
chr3	33.231	supercont1.430	AAGE02017413.1
chr2	49.629	supercont1.431	AAGE02017447.1
chr2	49.629	supercont1.431	AAGE02017449.1
chr2	49.629	supercont1.431	AAGE02017458.1
chr3	0	supercont1.432	AAGE02017462.1
chr3	0	supercont1.432	AAGE02017463.1
chr3	0	supercont1.432	AAGE02017465.1
chr3	0	supercont1.432	AAGE02017466.1
chr3	0	supercont1.432	AAGE02017468.1
chr2	49.629	supercont1.433	AAGE02017476.1
chr2	49.629	supercont1.433	AAGE02017480.1
chr2	49.629	supercont1.433	AAGE02017482.1
chr2	49.629	supercont1.433	AAGE02017492.1
chr2	49.629	supercont1.433	AAGE02017494.1
chr3	33.231	supercont1.436	AAGE02017538.1
chr3	33.231	supercont1.436	AAGE02017539.1
chr3	33.231	supercont1.436	AAGE02017541.1
chr3	33.231	supercont1.436	AAGE02017542.1
chr3	33.231	supercont1.436	AAGE02017543.1
chr3	33.231	supercont1.436	AAGE02017545.1
chr3	33.231	supercont1.436	AAGE02017546.1
chr3	33.231	supercont1.436	AAGE02017547.1
chr3	33.231	supercont1.436	AAGE02017548.1
chr3	33.231	supercont1.436	AAGE02017549.1
chr1	21.535	supercont1.437	AAGE02017555.1
chr1	54.179	supercont1.438	AAGE02017574.1
chr1	54.179	supercont1.438	AAGE02017594.1
chr3	40.78	supercont1.445	AAGE02017778.1
chr3	40.78	supercont1.445	AAGE02017781.1
chr3	40.78	supercont1.445	AAGE02017783.1
chr2	73.499	supercont1.448	AAGE02017872.1
chr2	73.499	supercont1.448	AAGE02017873.1
chr1	21.535	supercont1.449	AAGE02017890.1
chr1	21.535	supercont1.449	AAGE02017892.1
chr1	21.535	supercont1.449	AAGE02017893.1
chr1	21.535	supercont1.449	AAGE02017895.1
chr1	21.535	supercont1.449	AAGE02017896.1
chr2	52.532	supercont1.452	AAGE02017928.1
chr2	15.163	supercont1.453	AAGE02017978.1
chr2	15.163	supercont1.453	AAGE02017982.1
chr2	15.163	supercont1.453	AAGE02017986.1
chr2	49.629	supercont1.455	AAGE02018022.1
chr2	52.532	supercont1.456	AAGE02018038.1
chr2	52.532	supercont1.456	AAGE02018041.1
chr2	52.532	supercont1.456	AAGE02018042.1
chr2	52.532	supercont1.456	AAGE02018045.1
chr2	52.532	supercont1.456	AAGE02018046.1
chr2	52.532	supercont1.456	AAGE02018048.1
chr2	52.532	supercont1.456	AAGE02018051.1
chr2	65.871	supercont1.457	AAGE02018063.1
chr2	65.871	supercont1.457	AAGE02018066.1
chr2	65.871	supercont1.457	AAGE02018069.1
chr3	8.823	supercont1.460	AAGE02018136.1
chr1	0	supercont1.461	AAGE02018167.1
chr2	49.629	supercont1.462	AAGE02018210.1
chr3	33.231	supercont1.463	AAGE02018237.1
chr1	45.369	supercont1.465a	AAGE02018259.1
chr3	40.78	supercont1.465b	AAGE02018277.1
chr2	58.962	supercont1.466	AAGE02018291.1
chr2	58.962	supercont1.466	AAGE02018298.1
chr2	55.421	supercont1.468	AAGE02018327.1
chr2	55.421	supercont1.468	AAGE02018335.1
chr2	55.421	supercont1.468	AAGE02018336.1
chr2	55.421	supercont1.468	AAGE02018346.1
chr2	55.421	supercont1.468	AAGE02018349.1
chr2	11.517	supercont1.471	AAGE02018408.1
chr2	11.517	supercont1.471	AAGE02018416.1
chr2	11.517	supercont1.471	AAGE02018421.1
chr2	11.517	supercont1.471	AAGE02018422.1
chr3	60.87	supercont1.473	AAGE02018439.1
chr3	60.87	supercont1.473	AAGE02018446.1
chr3	60.87	supercont1.473	AAGE02018447.1
chr2	49.629	supercont1.474	AAGE02018454.1
chr2	49.629	supercont1.474	AAGE02018456.1
chr2	49.629	supercont1.474	AAGE02018458.1
chr2	49.629	supercont1.474	AAGE02018465.1
chr2	49.629	supercont1.474	AAGE02018469.1
chr1	45.369	supercont1.476	AAGE02018502.1
chr1	45.369	supercont1.476	AAGE02018505.1
chr3	28.979	supercont1.477	AAGE02018517.1
chr3	28.979	supercont1.477	AAGE02018521.1
chr3	28.979	supercont1.477	AAGE02018524.1
chr3	55.101	supercont1.478	AAGE02018546.1
chr3	55.101	supercont1.478	AAGE02018552.1
chr3	55.101	supercont1.478	AAGE02018553.1
chr3	55.101	supercont1.478	AAGE02018563.1
chr1	21.535	supercont1.479	AAGE02018570.1
chr1	21.535	supercont1.479	AAGE02018571.1
chr1	21.535	supercont1.479	AAGE02018575.1
chr1	21.535	supercont1.479	AAGE02018576.1
chr1	21.535	supercont1.479	AAGE02018579.1
chr1	21.535	supercont1.479	AAGE02018580.1
chr1	21.535	supercont1.479	AAGE02018582.1
chr1	45.369	supercont1.480	AAGE02018607.1
chr2	46.756	supercont1.482	AAGE02018624.1
chr2	46.756	supercont1.482	AAGE02018630.1
chr2	8.657	supercont1.484	AAGE02018714.1
chr2	8.657	supercont1.484	AAGE02018721.1
chr2	8.657	supercont1.484	AAGE02018722.1
chr2	85.257	supercont1.486	AAGE02018783.1
chr2	85.257	supercont1.486	AAGE02018784.1
chr2	85.257	supercont1.486	AAGE02018787.1
chr1	0	supercont1.487	AAGE02018815.1
chr1	0	supercont1.487	AAGE02018816.1
chr1	0	supercont1.487	AAGE02018817.1
chr3	43.641	supercont1.490	AAGE02018891.1
chr2	52.532	supercont1.492a	AAGE02018932.1
chr3	33.231	supercont1.492b	AAGE02018943.1
chr3	33.231	supercont1.494	AAGE02019000.1
chr2	49.629	supercont1.495	AAGE02019011.1
chr2	49.629	supercont1.495	AAGE02019013.1
chr2	49.629	supercont1.495	AAGE02019022.1
chr2	73.499	supercont1.496	AAGE02019029.1
chr2	73.499	supercont1.496	AAGE02019031.1
chr2	73.499	supercont1.496	AAGE02019033.1
chr2	73.499	supercont1.496	AAGE02019034.1
chr2	73.499	supercont1.496	AAGE02019035.1
chr2	49.629	supercont1.497	AAGE02019040.1
chr2	49.629	supercont1.497	AAGE02019042.1
chr2	49.629	supercont1.497	AAGE02019052.1
chr2	49.629	supercont1.497	AAGE02019053.1
chr1	24.396	supercont1.501	AAGE02019167.1
chr1	24.396	supercont1.501	AAGE02019168.1
chr1	24.396	supercont1.501	AAGE02019173.1
chr1	24.396	supercont1.501	AAGE02019174.1
chr1	24.396	supercont1.501	AAGE02019177.1
chr3	33.231	supercont1.502	AAGE02019187.1
chr3	33.231	supercont1.502	AAGE02019188.1
chr3	33.231	supercont1.502	AAGE02019193.1
chr3	33.231	supercont1.502	AAGE02019197.1
chr2	55.421	supercont1.503	AAGE02019216.1
chr2	55.421	supercont1.503	AAGE02019218.1
chr2	58.962	supercont1.505	AAGE02019286.1
chr2	58.962	supercont1.505	AAGE02019287.1
chr2	58.962	supercont1.505	AAGE02019309.1
chr3	43.641	supercont1.506	AAGE02019323.1
chr3	43.641	supercont1.506	AAGE02019333.1
chr2	55.421	supercont1.507	AAGE02019338.1
chr2	55.421	supercont1.507	AAGE02019339.1
chr2	55.421	supercont1.507	AAGE02019340.1
chr2	55.421	supercont1.507	AAGE02019341.1
chr2	55.421	supercont1.507	AAGE02019343.1
chr2	55.421	supercont1.507	AAGE02019344.1
chr2	55.421	supercont1.507	AAGE02019345.1
chr1	21.535	supercont1.508	AAGE02019353.1
chr1	21.535	supercont1.508	AAGE02019357.1
chr1	21.535	supercont1.508	AAGE02019359.1
chr1	21.535	supercont1.508	AAGE02019361.1
chr1	21.535	supercont1.508	AAGE02019362.1
chr1	21.535	supercont1.508	AAGE02019363.1
chr3	20.398	supercont1.510	AAGE02019382.1
chr3	20.398	supercont1.510	AAGE02019383.1
chr3	20.398	supercont1.510	AAGE02019386.1
chr3	20.398	supercont1.510	AAGE02019388.1
chr3	20.398	supercont1.510	AAGE02019390.1
chr3	20.398	supercont1.510	AAGE02019394.1
chr2	49.629	supercont1.511	AAGE02019413.1
chr2	49.629	supercont1.511	AAGE02019414.1
chr2	49.629	supercont1.511	AAGE02019425.1
chr2	49.629	supercont1.511	AAGE02019427.1
chr1	0	supercont1.512	AAGE02019445.1
chr2	55.421	supercont1.515	AAGE02019507.1
chr2	49.629	supercont1.515	AAGE02019512.1
chr2	46.756	supercont1.517	AAGE02019531.1
chr2	46.756	supercont1.517	AAGE02019542.1
chr2	46.756	supercont1.517	AAGE02019544.1
chr3	60.87	supercont1.519	AAGE02019560.1
chr3	60.87	supercont1.519	AAGE02019563.1
chr3	60.87	supercont1.519	AAGE02019569.1
chr3	60.87	supercont1.519	AAGE02019570.1
chr3	60.87	supercont1.519	AAGE02019571.1
chr1	24.396	supercont1.521	AAGE02019594.1
chr3	40.78	supercont1.522	AAGE02019628.1
chr1	21.535	supercont1.523	AAGE02019638.1
chr1	21.535	supercont1.523	AAGE02019643.1
chr3	33.231	supercont1.524	AAGE02019657.1
chr3	33.231	supercont1.524	AAGE02019659.1
chr3	33.231	supercont1.524	AAGE02019661.1
chr3	33.231	supercont1.524	AAGE02019662.1
chr3	23.259	supercont1.526	AAGE02019694.1
chr2	49.629	supercont1.527	AAGE02019708.1
chr3	17.538	supercont1.528	AAGE02019713.1
chr3	17.538	supercont1.528	AAGE02019714.1
chr3	17.538	supercont1.528	AAGE02019715.1
chr3	17.538	supercont1.528	AAGE02019717.1
chr3	17.538	supercont1.528	AAGE02019718.1
chr2	49.629	supercont1.530	AAGE02019735.1
chr2	49.629	supercont1.530	AAGE02019741.1
chr2	49.629	supercont1.530	AAGE02019742.1
chr3	33.231	supercont1.531	AAGE02019764.1
chr3	40.78	supercont1.532	AAGE02019793.1
chr3	40.78	supercont1.532	AAGE02019795.1
chr3	40.78	supercont1.532	AAGE02019802.1
chr2	52.532	supercont1.537	AAGE02019950.1
chr3	43.641	supercont1.538	AAGE02019959.1
chr3	43.641	supercont1.538	AAGE02019979.1
chr3	43.641	supercont1.538	AAGE02019983.1
chr3	43.641	supercont1.538	AAGE02019984.1
chr2	52.532	supercont1.539	AAGE02019997.1
chr2	52.532	supercont1.539	AAGE02020000.1
chr2	52.532	supercont1.539	AAGE02020003.1
chr2	52.532	supercont1.539	AAGE02020004.1
chr2	52.532	supercont1.539	AAGE02020005.1
chr2	52.532	supercont1.539	AAGE02020006.1
chr2	52.532	supercont1.541	AAGE02020038.1
chr2	52.532	supercont1.541	AAGE02020044.1
chr2	52.532	supercont1.541	AAGE02020045.1
chr2	52.532	supercont1.541	AAGE02020046.1
chr2	52.532	supercont1.541	AAGE02020047.1
chr2	52.532	supercont1.541	AAGE02020048.1
chr3	8.823	supercont1.542	AAGE02020049.1
chr3	8.823	supercont1.542	AAGE02020052.1
chr3	8.823	supercont1.542	AAGE02020053.1
chr3	8.823	supercont1.542	AAGE02020054.1
chr3	33.231	supercont1.545	AAGE02020120.1
chr3	33.231	supercont1.545	AAGE02020122.1
chr3	33.231	supercont1.545	AAGE02020124.1
chr2	52.532	supercont1.547	AAGE02020174.1
chr2	52.532	supercont1.547	AAGE02020176.1
chr3	28.979	supercont1.549	AAGE02020206.1
chr3	28.979	supercont1.549	AAGE02020213.1
chr2	55.421	supercont1.550a	AAGE02020219.1
chr3	20.398	supercont1.550b	AAGE02020249.1
chr3	20.398	supercont1.550b	AAGE02020250.1
chr3	20.398	supercont1.550b	AAGE02020252.1
chr3	60.87	supercont1.552	AAGE02020272.1
chr2	49.629	supercont1.553	AAGE02020286.1
chr2	49.629	supercont1.553	AAGE02020288.1
chr2	49.629	supercont1.553	AAGE02020304.1
chr3	33.231	supercont1.558	AAGE02020377.1
chr2	49.629	supercont1.559	AAGE02020394.1
chr2	49.629	supercont1.559	AAGE02020407.1
chr2	52.532	supercont1.562	AAGE02020447.1
chr3	33.231	supercont1.565	AAGE02020509.1
chr2	52.532	supercont1.567a	AAGE02020547.1
chr3	40.78	supercont1.567b	AAGE02020551.1
chr3	40.78	supercont1.567b	AAGE02020555.1
chr1	21.535	supercont1.567c	AAGE02020559.1
chr2	52.532	supercont1.573	AAGE02020672.1
chr2	52.532	supercont1.573	AAGE02020677.1
chr3	33.231	supercont1.575	AAGE02020719.1
chr1	12.537	supercont1.576	AAGE02020739.1
chr1	12.537	supercont1.576	AAGE02020740.1
chr1	12.537	supercont1.576	AAGE02020747.1
chr1	12.537	supercont1.576	AAGE02020748.1
chr2	58.962	supercont1.578	AAGE02020779.1
chr3	57.985	supercont1.579	AAGE02020790.1
chr3	57.985	supercont1.579	AAGE02020791.1
chr3	57.985	supercont1.579	AAGE02020793.1
chr2	15.163	supercont1.581	AAGE02020817.1
chr2	15.163	supercont1.581	AAGE02020818.1
chr2	15.163	supercont1.581	AAGE02020819.1
chr2	15.163	supercont1.581	AAGE02020821.1
chr2	15.163	supercont1.581	AAGE02020822.1
chr3	33.231	supercont1.583	AAGE02020868.1
chr3	33.231	supercont1.583	AAGE02020871.1
chr2	0	supercont1.584	AAGE02020891.1
chr2	43.896	supercont1.585	AAGE02020914.1
chr2	43.896	supercont1.585	AAGE02020916.1
chr2	46.756	supercont1.588	AAGE02020983.1
chr2	46.756	supercont1.588	AAGE02020985.1
chr2	46.756	supercont1.588	AAGE02020986.1
chr3	33.231	supercont1.591	AAGE02021041.1
chr3	33.231	supercont1.591	AAGE02021043.1
chr3	33.231	supercont1.593	AAGE02021062.1
chr3	33.231	supercont1.593	AAGE02021064.1
chr3	33.231	supercont1.593	AAGE02021065.1
chr2	49.629	supercont1.594	AAGE02021070.1
chr3	60.87	supercont1.598	AAGE02021147.1
chr3	60.87	supercont1.598	AAGE02021150.1
chr3	60.87	supercont1.598	AAGE02021151.1
chr2	52.532	supercont1.600	AAGE02021181.1
chr2	52.532	supercont1.600	AAGE02021189.1
chr2	46.756	supercont1.604	AAGE02021324.1
chr3	43.641	supercont1.607	AAGE02021412.1
chr1	21.535	supercont1.608	AAGE02021422.1
chr1	21.535	supercont1.608	AAGE02021423.1
chr1	21.535	supercont1.608	AAGE02021424.1
chr2	70.322	supercont1.609	AAGE02021432.1
chr2	49.629	supercont1.610	AAGE02021452.1
chr3	33.231	supercont1.618	AAGE02021610.1
chr3	33.231	supercont1.618	AAGE02021613.1
chr1	21.535	supercont1.619	AAGE02021623.1
chr1	21.535	supercont1.622	AAGE02021697.1
chr1	21.535	supercont1.622	AAGE02021700.1
chr2	49.629	supercont1.623	AAGE02021704.1
chr2	49.629	supercont1.623	AAGE02021707.1
chr2	11.517	supercont1.624	AAGE02021738.1
chr2	11.517	supercont1.624	AAGE02021739.1
chr2	49.629	supercont1.625	AAGE02021756.1
chr2	65.871	supercont1.626	AAGE02021762.1
chr2	65.871	supercont1.626	AAGE02021763.1
chr2	65.871	supercont1.626	AAGE02021764.1
chr2	65.871	supercont1.626	AAGE02021765.1
chr2	85.257	supercont1.628	AAGE02021798.1
chr2	85.257	supercont1.628	AAGE02021800.1
chr2	85.257	supercont1.628	AAGE02021802.1
chr2	85.257	supercont1.628	AAGE02021803.1
chr2	85.257	supercont1.628	AAGE02021804.1
chr2	85.257	supercont1.628	AAGE02021805.1
chr2	85.257	supercont1.628	AAGE02021807.1
chr1	45.369	supercont1.632	AAGE02021894.1
chr2	49.629	supercont1.635	AAGE02021944.1
chr3	33.231	supercont1.636	AAGE02021957.1
chr3	33.231	supercont1.636	AAGE02021960.1
chr3	33.231	supercont1.636	AAGE02021965.1
chr2	52.532	supercont1.637	AAGE02021973.1
chr2	52.532	supercont1.637	AAGE02021974.1
chr2	52.532	supercont1.637	AAGE02021981.1
chr2	52.532	supercont1.637	AAGE02021982.1
chr3	14.678	supercont1.638	AAGE02021995.1
chr2	52.532	supercont1.640	AAGE02022016.1
chr1	21.535	supercont1.647	AAGE02022154.1
chr3	33.231	supercont1.649a	AAGE02022193.1
chr2	73.499	supercont1.649b	AAGE02022197.1
chr2	73.499	supercont1.649b	AAGE02022199.1
chr1	45.369	supercont1.650	AAGE02022203.1
chr1	45.369	supercont1.650	AAGE02022205.1
chr2	49.629	supercont1.653	AAGE02022242.1
chr2	49.629	supercont1.653	AAGE02022254.1
chr2	49.629	supercont1.655	AAGE02022273.1
chr2	49.629	supercont1.655	AAGE02022275.1
chr1	21.535	supercont1.659	AAGE02022346.1
chr1	21.535	supercont1.659	AAGE02022350.1
chr2	52.532	supercont1.660	AAGE02022354.1
chr2	52.532	supercont1.660	AAGE02022368.1
chr2	8.657	supercont1.661	AAGE02022371.1
chr2	49.629	supercont1.663	AAGE02022408.1
chr2	49.629	supercont1.663	AAGE02022410.1
chr2	55.421	supercont1.668	AAGE02022538.1
chr2	55.421	supercont1.668	AAGE02022540.1
chr1	21.535	supercont1.670	AAGE02022562.1
chr3	20.398	supercont1.671	AAGE02022576.1
chr1	12.537	supercont1.672	AAGE02022586.1
chr1	12.537	supercont1.672	AAGE02022587.1
chr1	12.537	supercont1.672	AAGE02022590.1
chr2	49.629	supercont1.674	AAGE02022609.1
chr2	49.629	supercont1.674	AAGE02022610.1
chr2	49.629	supercont1.674	AAGE02022622.1
chr2	49.629	supercont1.674	AAGE02022624.1
chr2	46.756	supercont1.677	AAGE02022693.1
chr3	40.78	supercont1.680	AAGE02022774.1
chr1	54.179	supercont1.681	AAGE02022786.1
chr3	69.452	supercont1.683	AAGE02022798.1
chr3	69.452	supercont1.683	AAGE02022801.1
chr3	69.452	supercont1.683	AAGE02022802.1
chr3	69.452	supercont1.683	AAGE02022803.1
chr2	49.629	supercont1.685	AAGE02022850.1
chr3	14.678	supercont1.687a	AAGE02022872.1
chr3	14.678	supercont1.687a	AAGE02022874.1
chr3	33.231	supercont1.687b	AAGE02022877.1
chr1	45.369	supercont1.688	AAGE02022883.1
chr1	45.369	supercont1.688	AAGE02022889.1
chr3	33.231	supercont1.695	AAGE02023016.1
chr3	33.231	supercont1.695	AAGE02023017.1
chr3	33.231	supercont1.695	AAGE02023021.1
chr1	0	supercont1.696	AAGE02023027.1
chr1	21.535	supercont1.699	AAGE02023071.1
chr1	21.535	supercont1.699	AAGE02023073.1
chr1	21.535	supercont1.699	AAGE02023082.1
chr1	12.537	supercont1.700	AAGE02023109.1
chr2	52.532	supercont1.701	AAGE02023119.1
chr1	45.369	supercont1.702	AAGE02023127.1
chr1	45.369	supercont1.702	AAGE02023128.1
chr1	45.369	supercont1.702	AAGE02023130.1
chr1	45.369	supercont1.702	AAGE02023135.1
chr1	45.369	supercont1.702	AAGE02023136.1
chr3	33.231	supercont1.703	AAGE02023148.1
chr2	55.421	supercont1.705	AAGE02023157.1
chr2	55.421	supercont1.705	AAGE02023161.1
chr2	58.962	supercont1.711	AAGE02023304.1
chr2	46.756	supercont1.716	AAGE02023417.1
chr2	52.532	supercont1.719	AAGE02023471.1
chr2	52.532	supercont1.719	AAGE02023472.1
chr2	52.532	supercont1.719	AAGE02023473.1
chr2	52.532	supercont1.719	AAGE02023474.1
chr2	29.911	supercont1.720	AAGE02023483.1
chr3	40.78	supercont1.721	AAGE02023489.1
chr3	40.78	supercont1.721	AAGE02023490.1
chr3	40.78	supercont1.721	AAGE02023495.1
chr3	0	supercont1.725	AAGE02023609.1
chr3	0	supercont1.725	AAGE02023612.1
chr3	11.818	supercont1.729	AAGE02023666.1
chr3	11.818	supercont1.729	AAGE02023667.1
chr3	11.818	supercont1.729	AAGE02023668.1
chr3	11.818	supercont1.729	AAGE02023669.1
chr1	24.396	supercont1.730	AAGE02023680.1
chr1	24.396	supercont1.730	AAGE02023684.1
chr3	60.87	supercont1.731	AAGE02023690.1
chr3	60.87	supercont1.731	AAGE02023692.1
chr3	60.87	supercont1.731	AAGE02023693.1
chr3	46.501	supercont1.737	AAGE02023792.1
chr3	28.979	supercont1.744	AAGE02023911.1
chr3	28.979	supercont1.744	AAGE02023912.1
chr1	21.535	supercont1.752	AAGE02024066.1
chr3	40.78	supercont1.753	AAGE02024080.1
chr3	40.78	supercont1.753	AAGE02024082.1
chr3	40.78	supercont1.753	AAGE02024088.1
chr3	40.78	supercont1.753	AAGE02024089.1
chr3	40.78	supercont1.753	AAGE02024090.1
chr3	8.823	supercont1.754	AAGE02024093.1
chr3	8.823	supercont1.754	AAGE02024094.1
chr3	8.823	supercont1.754	AAGE02024096.1
chr2	58.962	supercont1.756	AAGE02024118.1
chr2	52.532	supercont1.757	AAGE02024138.1
chr2	52.532	supercont1.757	AAGE02024143.1
chr3	33.231	supercont1.760	AAGE02024172.1
chr3	40.78	supercont1.761	AAGE02024176.1
chr3	40.78	supercont1.761	AAGE02024177.1
chr1	45.369	supercont1.767	AAGE02024268.1
chr2	46.756	supercont1.769	AAGE02024309.1
chr3	33.231	supercont1.773	AAGE02024413.1
chr3	33.231	supercont1.773	AAGE02024414.1
chr2	55.421	supercont1.775	AAGE02024451.1
chr2	55.421	supercont1.778	AAGE02024522.1
chr2	55.421	supercont1.785	AAGE02024640.1
chr2	55.421	supercont1.785	AAGE02024645.1
chr2	49.629	supercont1.793	AAGE02024775.1
chr3	60.87	supercont1.795	AAGE02024797.1
chr3	60.87	supercont1.795	AAGE02024798.1
chr3	60.87	supercont1.795	AAGE02024799.1
chr3	49.361	supercont1.798	AAGE02024842.1
chr3	49.361	supercont1.798	AAGE02024847.1
chr2	49.629	supercont1.799	AAGE02024856.1
chr2	49.629	supercont1.799	AAGE02024862.1
chr2	49.629	supercont1.799	AAGE02024869.1
chr2	65.871	supercont1.801	AAGE02024905.1
chr2	65.871	supercont1.801	AAGE02024906.1
chr2	65.871	supercont1.801	AAGE02024907.1
chr2	65.871	supercont1.801	AAGE02024909.1
chr2	65.871	supercont1.801	AAGE02024912.1
chr2	49.629	supercont1.805	AAGE02024966.1
chr2	55.421	supercont1.811	AAGE02025047.1
chr2	55.421	supercont1.811	AAGE02025049.1
chr2	55.421	supercont1.811	AAGE02025051.1
chr2	55.421	supercont1.811	AAGE02025052.1
chr2	55.421	supercont1.811	AAGE02025053.1
chr2	46.756	supercont1.815	AAGE02025105.1
chr2	49.629	supercont1.819	AAGE02025221.1
chr1	21.535	supercont1.820	AAGE02025225.1
chr1	21.535	supercont1.820	AAGE02025228.1
chr1	21.535	supercont1.820	AAGE02025230.1
chr2	49.629	supercont1.826	AAGE02025288.1
chr2	49.629	supercont1.826	AAGE02025289.1
chr2	52.532	supercont1.827	AAGE02025307.1
chr2	49.629	supercont1.829	AAGE02025333.1
chr2	49.629	supercont1.829	AAGE02025337.1
chr3	11.818	supercont1.831	AAGE02025363.1
chr3	11.818	supercont1.831	AAGE02025364.1
chr2	49.629	supercont1.832	AAGE02025375.1
chr2	8.657	supercont1.833	AAGE02025386.1
chr1	21.535	supercont1.838	AAGE02025447.1
chr2	49.629	supercont1.839	AAGE02025458.1
chr2	49.629	supercont1.839	AAGE02025459.1
chr2	85.257	supercont1.842	AAGE02025489.1
chr2	85.257	supercont1.842	AAGE02025490.1
chr2	49.629	supercont1.847	AAGE02025564.1
chr2	46.756	supercont1.849	AAGE02025596.1
chr2	46.756	supercont1.851	AAGE02025620.1
chr2	46.756	supercont1.851	AAGE02025623.1
chr2	46.756	supercont1.851	AAGE02025625.1
chr2	49.629	supercont1.857	AAGE02025696.1
chr2	49.629	supercont1.857	AAGE02025699.1
chr3	37.92	supercont1.859	AAGE02025719.1
chr2	49.629	supercont1.860	AAGE02025729.1
chr2	49.629	supercont1.860	AAGE02025731.1
chr2	15.163	supercont1.861	AAGE02025742.1
chr3	46.501	supercont1.862	AAGE02025753.1
chr1	21.535	supercont1.863	AAGE02025769.1
chr2	46.756	supercont1.879	AAGE02025974.1
chr2	46.756	supercont1.879	AAGE02025975.1
chr3	33.231	supercont1.886	AAGE02026100.1
chr2	58.962	supercont1.897	AAGE02026321.1
chr2	58.962	supercont1.897	AAGE02026323.1
chr2	58.962	supercont1.898	AAGE02026335.1
chr2	58.962	supercont1.898	AAGE02026336.1
chr1	21.535	supercont1.905	AAGE02026416.1
chr1	24.396	supercont1.906	AAGE02026421.1
chr1	24.396	supercont1.906	AAGE02026422.1
chr2	46.756	supercont1.908	AAGE02026439.1
chr2	46.756	supercont1.908	AAGE02026440.1
chr3	5.829	supercont1.910	AAGE02026457.1
chr2	46.756	supercont1.918	AAGE02026596.1
chr2	46.756	supercont1.918	AAGE02026597.1
chr1	45.369	supercont1.920	AAGE02026621.1
chr1	4.47	supercont1.925	AAGE02026680.1
chr1	21.535	supercont1.932	AAGE02026758.1
chr2	79.537	supercont1.938	AAGE02026855.1
chr2	79.537	supercont1.938	AAGE02026856.1
chr3	33.231	supercont1.945	AAGE02026955.1
chr3	33.231	supercont1.945	AAGE02026956.1
chr2	46.756	supercont1.948	AAGE02026990.1
chr2	46.756	supercont1.948	AAGE02026991.1
chr3	40.78	supercont1.950	AAGE02027008.1
chr3	5.829	supercont1.961	AAGE02027166.1
chr3	5.829	supercont1.961	AAGE02027168.1
chr2	55.421	supercont1.963	AAGE02027204.1
chr2	55.421	supercont1.963	AAGE02027207.1
chr3	43.641	supercont1.969	AAGE02027293.1
chr3	43.641	supercont1.969	AAGE02027301.1
chr1	0	supercont1.970	AAGE02027310.1
chr3	20.398	supercont1.971	AAGE02027317.1
chr3	20.398	supercont1.971	AAGE02027319.1
chr3	33.231	supercont1.984	AAGE02027473.1
chr2	49.629	supercont1.986	AAGE02027488.1
chr1	21.535	supercont1.991	AAGE02027534.1
chr1	21.535	supercont1.991	AAGE02027536.1
chr2	52.532	supercont1.992	AAGE02027539.1
chr1	21.535	supercont1.993	AAGE02027548.1
chr2	55.421	supercont1.995	AAGE02027579.1
chr2	55.421	supercont1.995	AAGE02027580.1
chr2	55.421	supercont1.1001	AAGE02027640.1
chr1	24.396	supercont1.1002	AAGE02027648.1
chr2	46.756	supercont1.1012	AAGE02027814.1
chr2	49.629	supercont1.1014	AAGE02027845.1
chr2	55.421	supercont1.1023	AAGE02027935.1
chr2	55.421	supercont1.1023	AAGE02027936.1
chr1	4.47	supercont1.1025	AAGE02027947.1
chr3	43.641	supercont1.1037	AAGE02028102.1
chr2	29.911	supercont1.1038	AAGE02028108.1
chr3	33.231	supercont1.1044	AAGE02028172.1
chr2	15.163	supercont1.1047	AAGE02028196.1
chr2	15.163	supercont1.1047	AAGE02028197.1
chr2	15.163	supercont1.1054	AAGE02028282.1
chr2	15.163	supercont1.1054	AAGE02028285.1
chr2	70.322	supercont1.1057	AAGE02028306.1
chr2	70.322	supercont1.1057	AAGE02028307.1
chr2	70.322	supercont1.1057	AAGE02028308.1
chr2	52.532	supercont1.1058	AAGE02028309.1
chr2	46.756	supercont1.1059	AAGE02028326.1
chr1	21.535	supercont1.1062	AAGE02028365.1
chr1	21.535	supercont1.1062	AAGE02028366.1
chr2	52.532	supercont1.1064	AAGE02028378.1
chr1	4.47	supercont1.1076	AAGE02028503.1
chr2	52.532	supercont1.1082	AAGE02028572.1
chr3	11.818	supercont1.1094	AAGE02028712.1
chr3	11.818	supercont1.1094	AAGE02028713.1
chr3	11.818	supercont1.1094	AAGE02028716.1
chr3	40.78	supercont1.1099	AAGE02028775.1
chr2	49.629	supercont1.1110	AAGE02028889.1
chr2	49.629	supercont1.1110	AAGE02028891.1
chr3	8.823	supercont1.1113	AAGE02028914.1
chr3	8.823	supercont1.1113	AAGE02028915.1
chr3	8.823	supercont1.1113	AAGE02028917.1
chr1	4.47	supercont1.1138	AAGE02029202.1
chr1	4.47	supercont1.1138	AAGE02029206.1
chr1	45.369	supercont1.1142	AAGE02029229.1
chr2	55.421	supercont1.1143	AAGE02029242.1
chr2	55.421	supercont1.1143	AAGE02029243.1
chr2	55.421	supercont1.1143	AAGE02029244.1
chr2	49.629	supercont1.1149	AAGE02029280.1
chr1	24.396	supercont1.1162	AAGE02029417.1
chr1	24.396	supercont1.1162	AAGE02029419.1
chr2	52.532	supercont1.1168	AAGE02029464.1
chr2	49.629	supercont1.1169	AAGE02029470.1
chr2	49.629	supercont1.1175	AAGE02029569.1
chr2	41.035	supercont1.1179	AAGE02029603.1
chr3	40.78	supercont1.1182	AAGE02029629.1
chr3	60.87	supercont1.1188	AAGE02029679.1
chr2	73.499	supercont1.1196	AAGE02029743.1
chr2	73.499	supercont1.1196	AAGE02029744.1
chr2	65.871	supercont1.1203	AAGE02029806.1
chr3	20.398	supercont1.1224	AAGE02029998.1
chr3	20.398	supercont1.1224	AAGE02029999.1
chr2	52.532	supercont1.1266	AAGE02030344.1
chr2	49.629	supercont1.1268	AAGE02030363.1
chr2	52.532	supercont1.1325	AAGE02030871.1
chr2	52.532	supercont1.1330	AAGE02030895.1
chr2	52.532	supercont1.1330	AAGE02030896.1
chr2	46.756	supercont1.1332	AAGE02030906.1
[truncated: 7 more rows]

## Sheet: chromosome_only
chr1	supercont1.265
chr1	supercont1.488
chr1	supercont1.713
chr1	supercont1.1051
chr1	supercont1.1327
chr1	supercont1.1194
chr1	supercont1.153
chr1	supercont1.966
chr1	supercont1.1111
chr1	supercont1.561
chr1	supercont1.698
chr1	supercont1.837
chr1	supercont1.929
chr1	supercont1.1049
chr1	supercont1.534
chr1	supercont1.746
chr2	supercont1.368
chr2	supercont1.712
chr2	supercont1.781
chr2	supercont1.134
chr2	supercont1.1046
chr2	supercont1.1070
chr2	supercont1.1115
chr2	supercont1.1345
chr2	supercont1.1362
chr2	supercont1.2180
chr2	supercont1.332
chr2	supercont1.403
chr2	supercont1.493
chr2	supercont1.644
chr2	supercont1.782
chr2	supercont1.817
chr2	supercont1.878
chr2	supercont1.977
chr2	supercont1.1249
chr2	supercont1.617
chr2	supercont1.1016
chr2	supercont1.1121
chr2	supercont1.1155
chr2	supercont1.981
chr2	supercont1.439
chr2	supercont1.675
chr2	supercont1.797
chr2	supercont1.1415
chr2	supercont1.205
chr2	supercont1.651
chr3	supercont1.1184
chr3	supercont1.1019
chr3	supercont1.110
chr3	supercont1.603
chr3	supercont1.693
chr3	supercont1.1045
chr3	supercont1.809
chr3	supercont1.119
chr3	supercont1.220
chr3	supercont1.344
chr3	supercont1.91
chr3	supercont1.116
chr3	supercont1.1312
chr3	supercont1.566
chr3	supercont1.738
chr3	supercont1.303
chr3	supercont1.443
chr3	supercont1.187
chr3	supercont1.823
chr3	supercont1.411
chr3	supercont1.642
chr3	supercont1.1447
chr3	supercont1.599

## Sheet: description
Table S2. Linkage map of Ae. aegypti with positional information. Chromosome number, centimorgan position, misassembly indicator, old and new name, coordinates, length, and position within chromosome and genome are given for each scaffold (Excel sheet “genetic_map”). To facilitate plotting, positions of scaffolds that span neighboring centimorgan positions have been averaged so that each scaffold…
