# Supplementary material for: Assembly of the Genome of the Disease Vector Aedes aegypti onto a Genetic Linkage Map Allows Mapping of Genes Affecting Disease Transmission
Source: PLoS Negl Trop Dis. 2014 Jan 30;8(1):e2652. doi: 10.1371/journal.pntd.0002652 (PMC3907309; doi:10.1371/journal.pntd.0002652)
Supplement: Table S3 — Misassembled scaffolds and their breakpoints. (XLSX) [file pntd.0002652.s007.xlsx]

## Sheet: Breakpoints
Misassembled scaffold	Fragment ID	Contig(s)	# of Markers	Chr,cM
supercont1.1	a	1-5	3	chr1_24.396
	m	6-69
	b	70-98	2	chr3_33.231
supercont1.2	a	1-13	1	chr2_46.756
	m	14-46
	b	47-117	1	chr1_21.535
supercont1.3	a	1-7	1	chr2_52.532
	m	8-28
	b	29-71	7	chr3_33.231
supercont1.6	a	1-33	2	chr2_49.629
	m	34-64
	b	65-68	2	chr2_65.871,58.962
	n	69-81
	c	82	1	chr3_33.231
	o	83-103
	d	104-106	2	chr3_63.73
supercont1.7	a	1-20	7	chr3_79.713
	m	21-35
	b	36-54	1	chr3_33.231
supercont1.8	a	1-38	8	chr3_33.231
	m	39-65
	b	66-74	2	chr2_49.629
supercont1.12	a	1-4	3	chr2_52.532
	m	5-67
	b	68-71	1	chr2_73.499
supercont1.16	a	1-42	4	chr3_33.231
	m	43-50
	b	51-53	1	chr2_52.532
supercont1.19	a	1	1	chr2_52.532
	m	2-30
	b	31-66	4	chr3_66.591,63.73
supercont1.20	a	1-35	4	chr2_0
	m	36-53
	b	54-89	1	chr1_21.535
supercont1.22	a	1-24	1	chr1_21.535
	m	25-60
	b	61-91	1	chr1_54.179
supercont1.26	a	1-15	2	chr1_18.675
	m	16-44
	b	45-48	1	chr3_28.979
supercont1.27	a	1-19	3	chr2_65.871
	m	20-34
	b	35-46	1	chr2_38.175
supercont1.29	a	1-66	1	chr1_21.535
	m	67-68
	b	69	1	chr3_57.985
	n	70-75
	c	76-100	2	chr2_85.257
supercont1.31	a	1-25	9	chr2_52.532
	m	26-37
	b	38-50	2	chr2_65.871
supercont1.32*	a	1-12	1	chr2_29.911
	b	13	1	chr1_12.537
	c	14-110	7	chr2_24.557,29.911
supercont1.45	a	1-3	1	chr1_4.47
	b	4-25	6	chr2_65.871
supercont1.46	a	1-28	7	chr3_33.231
	m	29-48
	b	49-89	5	chr2_49.629
supercont1.48	a	1-4	2	chr2_58.962
	m	5-46
	b	47	1	chr1_0
	n	48-76
	c	77-115	7	chr2_46.756
supercont1.58	a	1-6	1	chr2_41.035
	m	7-45
	b	46-47	1	chr3_33.231
supercont1.66	a	1-41	2	chr1_21.535
	m	42-82
	b	83-85	1	chr2_46.756
supercont1.67	a	1-19	1	chr1_24.396
	m	20-42
	b	43	1	chr3_33.231
supercont1.74	a	1-19	3	chr3_8.823
	m	20-31
	b	32-56	2	chr1_21.535
supercont1.77	a	1-37	1	chr2_52.532
	m	38-46
	b	47-74	8	chr2_21.697
supercont1.78	a	1-25	3	chr3_40.78
	m	26-47
	b	48-63	1	chr2_49.629
supercont1.82	a	1-10	1	chr2_58.962
	m	11-54
	b	55-69	4	chr1_49.189
supercont1.84	a	1-36	4	chr2_70.322
	m	37-47
	b	48-59	1	chr1_21.535
supercont1.88	a	1-8	1	chr2_52.532
	m	9-21
	b	22-63	2	chr1_24.396
supercont1.96	a	1-43	6	chr1_24.396
	m	44-50
	b	51-52	1	chr3_33.231
supercont1.97	a	1-2	1	chr1_21.535
	m	3-30
	b	31-71	2	chr1_0
supercont1.106	a	1-45	1	chr1_21.535
	m	46-50
	b	51	1	chr2_49.629
supercont1.108	a	1-22	4	chr2_52.532
	m	23-44
	b	45-55	1	chr3_33.231
supercont1.114	a	1-30	15	chr2_65.871
	m	31-33
	b	34-42	2	chr3_20.398
supercont1.122	a	1-4	1	chr1_4.47
	m	5-12
	b	13-35	9	chr2_49.629,52.532,55.421
supercont1.125	a	1-14	1	chr1_21.535
	m	15-20
	b	21-42	3	chr1_54.179
supercont1.130	a	1-2	1	chr3_33.231
	m	3-37
	b	38-56	2	chr1_21.535
supercont1.143	a	1-11	5	chr3_60.87
	m	12-24
	b	25	1	chr2_65.871
supercont1.145	a	1-10	2	chr2_46.756
	m	11-20
	b	21-41	3	chr2_0
supercont1.172	a	1-14	1	chr2_52.532
	m	15-19
	b	20-30	3	chr2_79.537
supercont1.174	a	1-7	1	chr3_33.231
	m	8-13
	b	14-29	2	chr1_21.535
supercont1.186	a	1-31	4	chr3_55.101
	m	32-41
	b	42-95	2	chr3_5.829
supercont1.196	a	1-13	4	chr3_8.823
	m	14-18
	b	19-24	2	chr2_52.532
supercont1.204	a	1-20	1	chr2_73.499
	m	21-25
	b	26	1	chr2_46.756
supercont1.215	a	1-14	1	chr3_33.231
	m	15-23
	b	24-36	3	chr2_52.532
supercont1.222	a	1-4	2	chr1_0
	m	5-15
	b	16-31	1	chr1_12.537
supercont1.228	a	1-23	1	chr2_52.532
	m	24-34
	b	35-43	3	chr3_60.87
supercont1.245	a	1-17	7	chr3_69.452
	m	18-27
	b	28-37	1	chr1_4.47
supercont1.252	a	1-8	2	chr1_34.336
	m	9-38
	b	39-41	1	chr1_4.47
supercont1.269	a	1-18	3	chr3_33.231
	m	19-30
	b	31-34	2	chr2_65.871
supercont1.290	a	1-9	1	chr3_43.641
	m	10-22
	b	23-30	2	chr3_26.119
supercont1.291	a	1-9	2	chr2_21.697
	m	10-16
	b	17-41	1	chr2_58.962
supercont1.293	a	1-4	2	chr1_45.369
	m	5-14
	b	15-23	4	chr2_15.163
supercont1.310	a	1-23	2	chr3_33.231
	m	24-30
	b	31	1	chr2_52.532
supercont1.364	a	1-5	1	chr2_49.629
	m	6-15
	b	16	1	chr3_14.678
supercont1.380	a	1-11	1	chr2_29.911
	m	12-32
	b	33-45	5	chr2_52.532
supercont1.394	a	1-13	1	chr3_66.591
	m	14-18
	b	19-20	1	chr3_40.78
supercont1.401	a	1-5	4	chr3_60.87
	m	6-15
	b	16-21	1	chr2_46.756
supercont1.465	a	1-3	1	chr1_45.369
	m	4-20
	b	21-27	1	chr3_40.78
supercont1.492	a	1	1	chr2_52.532
	m	2-11
	b	12-17	1	chr3_33.231
supercont1.550	a	1-3	1	chr2_55.421
	m	4-32
	b	33-36	3	chr3_20.398
supercont1.567	a	1	1	chr2_52.532
	m	2-4
	b	5-9	2	chr3_40.78
	n	10-12
	c	13-15	1	chr1_21.535
supercont1.649	a	1-3	1	chr3_33.231
	m	4-6
	b	7-11	2	chr2_73.499
supercont1.687	a	1-3	2	chr3_14.678
	m	4-5
	b	6	1	chr3_33.231
*split differentally since it was an internal misassembly
