# Supplementary material for: Assembly of the Genome of the Disease Vector Aedes aegypti onto a Genetic Linkage Map Allows Mapping of Genes Affecting Disease Transmission
Source: PLoS Negl Trop Dis. 2014 Jan 30;8(1):e2652. doi: 10.1371/journal.pntd.0002652 (PMC3907309; doi:10.1371/journal.pntd.0002652)
Supplement: Table S4 — Immunity genes that fall within the region with the maximum effect size and minimum P -value (0–12.537 cM) on chromosome 1. (XLSX) [file pntd.0002652.s008.xlsx]

## Sheet: Sheet1
Ensembl Transcript ID	Associated Gene Name	Scaffold Name	cM
AAEL003799-RA	APG2	supercont1.97b	0
AAEL007613-RA	TOLL1A	supercont1.267	0
AAEL007619-RA	TOLL5A	supercont1.267	0
AAEL008030-RA	AAEL008030	supercont1.296	0
AAEL004518-RA	CLIPC5A	supercont1.122a	4.47
AAEL004524-RA	CLIPC5B	supercont1.122a	4.47
AAEL004540-RA	CLIPC6	supercont1.122a	4.47
AAEL007897-RA	SPZ4	supercont1.288	4.47
AAEL008076-RA	PIWI1	supercont1.300	4.47
AAEL008098-RA	PIWI2	supercont1.300	4.47
AAEL005431-RA	CLIPB37	supercont1.156	12.537
AAEL011400-RA	AAEL011400	supercont1.576	12.537
AAEL011402-RA	CTL5	supercont1.576	12.537
